# Supplementary material for: Taxonomic novelties and host associations of Sordariomycetes from wetland-dwelling Poales in Thailand
Source: MycoKeys. 2026 Mar 16;129:345–70. doi: 10.3897/mycokeys.129.163092 (PMC13010169; doi:10.3897/mycokeys.129.163092)
Supplement: XML Treatment for Dematipyriforma [file mycokeys.129.163092-treatment1.xml]

<!DOCTYPE tp:taxon-treatment
  PUBLIC "-//TaxonX//DTD Taxonomic Treatment Publishing DTD v0 20100105//EN" "tax-treatment-NSO.dtd">
<tp:taxon-treatment xmlns:tp="http://www.plazi.org/taxpub"><tp:treatment-meta><kwd-group><label>Taxon classification</label><kwd>
                  <named-content content-type="kingdom">Fungi</named-content>
                </kwd><kwd>
                  <named-content content-type="order">Pleurotheciales</named-content>
                </kwd><kwd>
                  <named-content content-type="family">Pleurotheciaceae</named-content>
                </kwd></kwd-group><mixed-citation publication-type="journal"><person-group><name><surname>Bhagya</surname><given-names>Amuhenage T.</given-names></name><name><surname>Phukhamsakda</surname><given-names>Chayanard</given-names></name><name><surname>Kakumyan</surname><given-names>Pattana</given-names></name><name><surname>Bahkali</surname><given-names>Ali H.</given-names></name><name><surname>Jones</surname><given-names>E. B. Gareth</given-names></name><name><surname>Hyde</surname><given-names>Kevin D.</given-names></name></person-group><article-title>Taxonomic novelties and host associations of <italic><tp:taxon-name><tp:taxon-name-part taxon-name-part-type="class" reg="Sordariomycetes">Sordariomycetes</tp:taxon-name-part></tp:taxon-name></italic> from wetland-dwelling <italic><tp:taxon-name><tp:taxon-name-part taxon-name-part-type="order" reg="Poales">Poales</tp:taxon-name-part></tp:taxon-name></italic> in Thailand</article-title><source>MycoKeys</source><day>16</day><month>03</month><year>2026</year><volume>129</volume><fpage>345</fpage><lpage>370</lpage><pub-id pub-id-type="doi">10.3897/mycokeys.129.163092</pub-id></mixed-citation></tp:treatment-meta><tp:nomenclature><tp:taxon-name><object-id xmlns:xlink="http://www.w3.org/1999/xlink" content-type="arpha" xlink:type="simple">6F6A07A7-F713-5529-BFAC-D69629A01279</object-id>
                        		<tp:taxon-name-part taxon-name-part-type="genus" reg="Dematipyriforma">Dematipyriforma</tp:taxon-name-part>
                        	
                        		<object-id xmlns:xlink="http://www.w3.org/1999/xlink" xlink:type="simple">Index Fungorum: IF808026</object-id>
                        		<object-id xmlns:xlink="http://www.w3.org/1999/xlink" xlink:type="simple">Facesoffungi Number: FoF17783</object-id>
                        	</tp:taxon-name><tp:taxon-authority>L.Y. Sun, Hai Y. Li, Xiang Sun &amp; L.D. Guo</tp:taxon-authority></tp:nomenclature><tp:treatment-sec sec-type="Notes"><title>Notes.</title><p><italic><tp:taxon-name><tp:taxon-name-part taxon-name-part-type="genus" reg="Dematipyriforma">Dematipyriforma</tp:taxon-name-part></tp:taxon-name></italic> was introduced by <xref ref-type="bibr" rid="B43">Sun et al. (2017)</xref>, under <italic><tp:taxon-name><tp:taxon-name-part taxon-name-part-type="family" reg="Pleurotheciaceae">Pleurotheciaceae</tp:taxon-name-part></tp:taxon-name></italic>, <italic><tp:taxon-name><tp:taxon-name-part taxon-name-part-type="order" reg="Pleurotheciales">Pleurotheciales</tp:taxon-name-part></tp:taxon-name></italic> in <italic><tp:taxon-name><tp:taxon-name-part taxon-name-part-type="class" reg="Sordariomycetes">Sordariomycetes</tp:taxon-name-part></tp:taxon-name></italic>, and typified by <italic><tp:taxon-name><tp:taxon-name-part taxon-name-part-type="genus" reg="Dematipyriforma">D.</tp:taxon-name-part> <tp:taxon-name-part taxon-name-part-type="species" reg="aquilariae">aquilariae</tp:taxon-name-part></tp:taxon-name></italic>. The species have been reported from both aquatic and terrestrial environments (<xref ref-type="bibr" rid="B43">Sun et al. 2017</xref>; <xref ref-type="bibr" rid="B3">Bao et al. 2022</xref>). Endophytic and saprobic nutritional modes were reported from <italic><tp:taxon-name><tp:taxon-name-part taxon-name-part-type="genus" reg="Dematipyriforma">Dematipyriforma</tp:taxon-name-part></tp:taxon-name></italic> isolates from Asia (<xref ref-type="bibr" rid="B3">Bao et al. 2022</xref>). <italic><tp:taxon-name><tp:taxon-name-part taxon-name-part-type="genus" reg="Dematipyriforma">Dematipyriforma</tp:taxon-name-part></tp:taxon-name></italic> is characterized by immersed thick, light brown hyphae, monoblastic, intercalary, determinate, light brown and cylindrical conidiogenous cells. Conidiogenous cells are pyriform, smooth, thin-walled, transverse or longitudinal septate conidia. Conidia often possess single small basal cells connected to conidiogenous cells or to the hyphae (<xref ref-type="bibr" rid="B43">Sun et al. 2017</xref>; <xref ref-type="bibr" rid="B3">Bao et al. 2022</xref>).</p></tp:treatment-sec><ref-list><ref id="B43"><mixed-citation xmlns:xlink="http://www.w3.org/1999/xlink" xlink:type="simple">Sun LY, Li HY, Sun X, Guo LD (2017) <italic>Dematipyriforma aquilaria</italic> gen. et sp. nov., a new hyphomycetous taxon from <italic><tp:taxon-name><tp:taxon-name-part taxon-name-part-type="genus">Aquilaria</tp:taxon-name-part> <tp:taxon-name-part taxon-name-part-type="species">crassna</tp:taxon-name-part></tp:taxon-name></italic>. Cryptogamie. Mycologie 38: 341–351. <ext-link xlink:href="10.7872/crym/v38.iss3.2017.341" ext-link-type="doi" xlink:type="simple">https://doi.org/10.7872/crym/v38.iss3.2017.341</ext-link></mixed-citation></ref><ref id="B3"><mixed-citation xmlns:xlink="http://www.w3.org/1999/xlink" xlink:type="simple">Bao DF, Bhat DJ, Boonmee S, Hyde KD, Luo ZL, Nalumpang S (2022) Lignicolous freshwater ascomycetes from Thailand: Introducing <italic><tp:taxon-name><tp:taxon-name-part taxon-name-part-type="genus">Dematipyriforma</tp:taxon-name-part> <tp:taxon-name-part taxon-name-part-type="species">muriformis</tp:taxon-name-part></tp:taxon-name></italic> sp. nov., one new combination and two new records in <italic><tp:taxon-name><tp:taxon-name-part taxon-name-part-type="family">Pleurotheciaceae</tp:taxon-name-part></tp:taxon-name></italic>. MycoKeys 93: 57–80. <ext-link xlink:href="10.3897/mycokeys.93.87797" ext-link-type="doi" xlink:type="simple">https://doi.org/10.3897/mycokeys.93.87797</ext-link></mixed-citation></ref></ref-list></tp:taxon-treatment>
