# Supplementary material for: Taxonomic novelties and host associations of Sordariomycetes from wetland-dwelling Poales in Thailand
Source: MycoKeys. 2026 Mar 16;129:345–70. doi: 10.3897/mycokeys.129.163092 (PMC13010169; doi:10.3897/mycokeys.129.163092)
Supplement: XML Treatment for Dematipyriforma aquilariae [file mycokeys.129.163092-treatment2.xml]

<!DOCTYPE tp:taxon-treatment
  PUBLIC "-//TaxonX//DTD Taxonomic Treatment Publishing DTD v0 20100105//EN" "tax-treatment-NSO.dtd">
<tp:taxon-treatment xmlns:tp="http://www.plazi.org/taxpub"><tp:treatment-meta><kwd-group><label>Taxon classification</label><kwd>
                  <named-content content-type="kingdom">Fungi</named-content>
                </kwd><kwd>
                  <named-content content-type="order">Pleurotheciales</named-content>
                </kwd><kwd>
                  <named-content content-type="family">Pleurotheciaceae</named-content>
                </kwd></kwd-group><mixed-citation publication-type="journal"><person-group><name><surname>Bhagya</surname><given-names>Amuhenage T.</given-names></name><name><surname>Phukhamsakda</surname><given-names>Chayanard</given-names></name><name><surname>Kakumyan</surname><given-names>Pattana</given-names></name><name><surname>Bahkali</surname><given-names>Ali H.</given-names></name><name><surname>Jones</surname><given-names>E. B. Gareth</given-names></name><name><surname>Hyde</surname><given-names>Kevin D.</given-names></name></person-group><article-title>Taxonomic novelties and host associations of <italic><tp:taxon-name><tp:taxon-name-part taxon-name-part-type="class" reg="Sordariomycetes">Sordariomycetes</tp:taxon-name-part></tp:taxon-name></italic> from wetland-dwelling <italic><tp:taxon-name><tp:taxon-name-part taxon-name-part-type="order" reg="Poales">Poales</tp:taxon-name-part></tp:taxon-name></italic> in Thailand</article-title><source>MycoKeys</source><day>16</day><month>03</month><year>2026</year><volume>129</volume><fpage>345</fpage><lpage>370</lpage><pub-id pub-id-type="doi">10.3897/mycokeys.129.163092</pub-id></mixed-citation></tp:treatment-meta><tp:nomenclature><tp:taxon-name><object-id xmlns:xlink="http://www.w3.org/1999/xlink" content-type="arpha" xlink:type="simple">9FE7427F-9FE0-50F6-971B-30F5F4F746C3</object-id>
                        		<tp:taxon-name-part taxon-name-part-type="genus" reg="Dematipyriforma">Dematipyriforma</tp:taxon-name-part> <tp:taxon-name-part taxon-name-part-type="species" reg="aquilariae">aquilariae</tp:taxon-name-part>
                        	
                        		<object-id xmlns:xlink="http://www.w3.org/1999/xlink" xlink:type="simple">Index Fungorum: IF842402</object-id>
                        		<object-id xmlns:xlink="http://www.w3.org/1999/xlink" xlink:type="simple">Facesoffungi Number: FoF12831</object-id>
                        	</tp:taxon-name><tp:taxon-authority>L.Y. Sun, Hai Y. Li, Xiang Sun &amp; L.D. Guo</tp:taxon-authority><xref ref-type="fig" rid="F4">Fig. 4</xref></tp:nomenclature><tp:treatment-sec sec-type="Description"><title>Description.</title><p><bold><italic>Saprobic</italic></bold> on dead, decaying stems of <italic><tp:taxon-name><tp:taxon-name-part taxon-name-part-type="genus" reg="Typha">Typha</tp:taxon-name-part></tp:taxon-name></italic> sp. <bold>Sexual morph</bold>: Undetermined. <bold>Asexual morph</bold>: Hyphomycetous. <bold><italic>Colonies</italic></bold> black, effuse, sporodochial. <bold><italic>Mycelium</italic></bold> 1.2–2.5 μm (x̄ = 2 μm, n = 30), immersed, smooth, subhyaline to pale brown, branched, septate, thin-walled. <bold><italic>Chlamydospores</italic></bold> 4–5 × 6.5–8.5 μm (x̄ = 4.5 × 7 μm, n = 30), intercalary or terminal, solitary, catenated, straight, or curved, brown to dark brown with a pale intermediate cell, smooth walls thickened with axial performative canals 1–8 transverse and occasionally 1 or more oblique or longitudinal septa, constricted at the septa. <bold><italic>Conidiophores</italic></bold> 2–6 μm wide (x̄ = 4.5 μm, n = 10), micronematous, mononematous, subhyaline to pale brown, smooth, straight to flexuous, septate. <bold><italic>Conidiogenous cells</italic></bold> 4.5–6 × 5.5–8 μm (x̄ = 5.5 × 7.8 μm, n = 30), holoblastic, integrated, intercalary, determinate, cylindrical, pale brown to brown with thin walls, conidial secession rhexolytic. <bold><italic>Conidia</italic></bold> 24–30 × 15–20 μm (x̄ = 26.5 × 17.5 μm, n = 30), pyriform or elongated pyriform, solitary, intercalary, smooth, thin-walled, muriform, rounded at the apex, pale grey olivaceous to pale brown, acropetal pigmentation during conidium formation.</p><fig id="F4" position="float" orientation="portrait"><object-id xmlns:xlink="http://www.w3.org/1999/xlink" content-type="doi" xlink:type="simple">10.3897/mycokeys.129.163092.figure4</object-id><object-id xmlns:xlink="http://www.w3.org/1999/xlink" content-type="arpha" xlink:type="simple">8289E67B-9D60-5400-99A8-28220E475AC4</object-id><label>Figure 4.</label><caption><p><italic><tp:taxon-name><tp:taxon-name-part taxon-name-part-type="genus" reg="Dematipyriforma">Dematipyriforma</tp:taxon-name-part> <tp:taxon-name-part taxon-name-part-type="species" reg="aquilariae">aquilariae</tp:taxon-name-part></tp:taxon-name></italic> (<named-content xmlns:xlink="http://www.w3.org/1999/xlink" content-type="dwc:institutional_code" xlink:title="Mae Fah Luang University" xlink:href="https://scientific-collections.gbif.org/institution/d4edf85c-079d-4122-b2bd-86273ea78110" xlink:type="simple">MFLU</named-content> 25-0195). <bold>a</bold>. <italic><tp:taxon-name><tp:taxon-name-part taxon-name-part-type="genus" reg="Typha">Typha</tp:taxon-name-part></tp:taxon-name></italic> sp. host material; <bold>b, c</bold>. Colonies on host surface; <bold>d</bold>. Squash mount of conidia; <bold>e</bold>. Culture on <abbrev xmlns:xlink="http://www.w3.org/1999/xlink" xlink:title="Malt Extract Agar" xlink:type="simple">MEA</abbrev> above; <bold>f</bold>. Reverse; <bold>g, h</bold>. Chlamydospores; <bold>i–s</bold>. Conidial development. Scale bars: 500 µm (<bold>b</bold>); 250 µm (<bold>c</bold>); 50 µm (<bold>d</bold>); 20 µm (<bold>g–s</bold>).</p></caption><graphic xmlns:xlink="http://www.w3.org/1999/xlink" xlink:href="mycokeys-129-345-g004.jpg" id="oo_1562951.jpg" position="float" orientation="portrait" xlink:type="simple"><uri content-type="original_file" xlink:type="simple">https://binary.pensoft.net/fig/1562951</uri></graphic></fig></tp:treatment-sec><tp:treatment-sec sec-type="Culture characteristics"><title>Culture characteristics.</title><p>Conidia germinating on malt extract agar (<abbrev xmlns:xlink="http://www.w3.org/1999/xlink" xlink:title="Malt Extract Agar" xlink:type="simple">MEA</abbrev>) within 24 h. Germ tube produced from the base of conidia. Colonies growing on <abbrev xmlns:xlink="http://www.w3.org/1999/xlink" xlink:title="Malt Extract Agar" xlink:type="simple">MEA</abbrev>, reaching 40 mm in 4 weeks at 25 °C. Mycelia superficial, effuse to flat or undulate, from above olivaceous to greyish canter to the complete edge, from reverse greenish-black at the canter, light brown to black to hyaline edge.</p></tp:treatment-sec><tp:treatment-sec sec-type="Material examined"><title>Material examined.</title><p>Thailand • Prachuap Khiri Khan Province, Pran Buri District, Pran Buri Wetland, on decaying stems of <italic><tp:taxon-name><tp:taxon-name-part taxon-name-part-type="genus" reg="Typha">Typha</tp:taxon-name-part></tp:taxon-name></italic> sp. (<italic><tp:taxon-name><tp:taxon-name-part taxon-name-part-type="family" reg="Typhaceae">Typhaceae</tp:taxon-name-part></tp:taxon-name></italic>), 25 August 2023, Tharindu Bhagya, TB113 (<named-content xmlns:xlink="http://www.w3.org/1999/xlink" content-type="dwc:institutional_code" xlink:title="Mae Fah Luang University" xlink:href="https://scientific-collections.gbif.org/institution/d4edf85c-079d-4122-b2bd-86273ea78110" xlink:type="simple">MFLU</named-content> 25-0195), living culture (<named-content xmlns:xlink="http://www.w3.org/1999/xlink" content-type="dwc:collectionCode" xlink:title="Mae Fah Luang University Culture Collection" xlink:href="https://scientific-collections.gbif.org/collection/d8cb6329-ba91-4e7d-b69c-67a60ba5ac1e" xlink:type="simple">MFLUCC</named-content> 25-0242).</p></tp:treatment-sec><tp:treatment-sec sec-type="GenBank numbers"><title>GenBank numbers.</title><p>ITS = <ext-link xmlns:xlink="http://www.w3.org/1999/xlink" xlink:href="PV759789" ext-link-type="gen" xlink:type="simple">PV759789</ext-link>, LSU = <ext-link xmlns:xlink="http://www.w3.org/1999/xlink" xlink:href="PV759788" ext-link-type="gen" xlink:type="simple">PV759788</ext-link>, SSU = <ext-link xmlns:xlink="http://www.w3.org/1999/xlink" xlink:href="PV759791" ext-link-type="gen" xlink:type="simple">PV759791</ext-link>, <italic>rpb2</italic> = <ext-link xmlns:xlink="http://www.w3.org/1999/xlink" xlink:href="PV779202" ext-link-type="gen" xlink:type="simple">PV779202</ext-link>.</p></tp:treatment-sec><tp:treatment-sec sec-type="Notes"><title>Notes.</title><p><italic><tp:taxon-name><tp:taxon-name-part taxon-name-part-type="genus" reg="Dematipyriforma">Dematipyriforma</tp:taxon-name-part> <tp:taxon-name-part taxon-name-part-type="species" reg="aquilariae">aquilariae</tp:taxon-name-part></tp:taxon-name></italic> (<named-content xmlns:xlink="http://www.w3.org/1999/xlink" content-type="dwc:institutional_code" xlink:title="Mae Fah Luang University" xlink:href="https://scientific-collections.gbif.org/institution/d4edf85c-079d-4122-b2bd-86273ea78110" xlink:type="simple">MFLU</named-content> 25-0195) has a phylogenetic affinity with <italic><tp:taxon-name><tp:taxon-name-part taxon-name-part-type="genus" reg="Dematipyriforma">D.</tp:taxon-name-part> <tp:taxon-name-part taxon-name-part-type="species" reg="aquilariae">aquilariae</tp:taxon-name-part></tp:taxon-name></italic> (CGMCC 3.17268) and clusters with 100% <abbrev xmlns:xlink="http://www.w3.org/1999/xlink" xlink:title="maximum likelihood" xlink:type="simple">ML</abbrev> and 1.00 BYPP support (Fig. <xref ref-type="fig" rid="F1">1</xref>). The new isolate agrees with the general description of <italic><tp:taxon-name><tp:taxon-name-part taxon-name-part-type="genus" reg="Dematipyriforma">Dematipyriforma</tp:taxon-name-part></tp:taxon-name></italic> by possessing monoblastic integrated conidiogenous cells and pyriform conidia with transverse, oblique or longitudinal septation (<xref ref-type="bibr" rid="B43">Sun et al. 2017</xref>; <xref ref-type="bibr" rid="B3">Bao et al. 2022</xref>). <italic><tp:taxon-name><tp:taxon-name-part taxon-name-part-type="genus" reg="Dematipyriforma">Dematipyriforma</tp:taxon-name-part> <tp:taxon-name-part taxon-name-part-type="species" reg="aquilariae">aquilariae</tp:taxon-name-part></tp:taxon-name></italic> (<named-content xmlns:xlink="http://www.w3.org/1999/xlink" content-type="dwc:institutional_code" xlink:title="Mae Fah Luang University" xlink:href="https://scientific-collections.gbif.org/institution/d4edf85c-079d-4122-b2bd-86273ea78110" xlink:type="simple">MFLU</named-content> 25-0195) and <italic><tp:taxon-name><tp:taxon-name-part taxon-name-part-type="genus" reg="Dematipyriforma">D.</tp:taxon-name-part> <tp:taxon-name-part taxon-name-part-type="species" reg="aquilariae">aquilariae</tp:taxon-name-part></tp:taxon-name></italic> (CGMCC 3.17268) have rhexolytic conidial secession, smooth and thin-walled, pyriform or elongated pyriform, dark brown to black conidia with acropetal pigmentation (Fig. <xref ref-type="fig" rid="F4">4</xref>; <xref ref-type="bibr" rid="B43">Sun et al. 2017</xref>; <xref ref-type="bibr" rid="B3">Bao et al. 2022</xref>). Considering both phylogenetic and morphological evidence, we identify <named-content xmlns:xlink="http://www.w3.org/1999/xlink" content-type="dwc:institutional_code" xlink:title="Mae Fah Luang University" xlink:href="https://scientific-collections.gbif.org/institution/d4edf85c-079d-4122-b2bd-86273ea78110" xlink:type="simple">MFLU</named-content> 25-0195 as a new isolate of <italic><tp:taxon-name><tp:taxon-name-part taxon-name-part-type="genus" reg="Dematipyriforma">D.</tp:taxon-name-part> <tp:taxon-name-part taxon-name-part-type="species" reg="aquilariae">aquilariae</tp:taxon-name-part></tp:taxon-name></italic>, and report this as a new host record for <italic><tp:taxon-name><tp:taxon-name-part taxon-name-part-type="genus" reg="Typha">Typha</tp:taxon-name-part></tp:taxon-name></italic> sp., from freshwater coastal wetlands of Thailand.</p></tp:treatment-sec><tp:treatment-sec><!--Section generated to contain objects referenced in tp:taxon-treatment.--><fig id="F1" position="float" orientation="portrait"><object-id xmlns:xlink="http://www.w3.org/1999/xlink" content-type="doi" xlink:type="simple">10.3897/mycokeys.129.163092.figure1</object-id><object-id xmlns:xlink="http://www.w3.org/1999/xlink" content-type="arpha" xlink:type="simple">4A389DE7-A400-534B-9904-352B0759E724</object-id><label>Figure 1.</label><caption><p>The best maximum likelihood tree with a final likelihood value of -27604.8853 for <italic><tp:taxon-name><tp:taxon-name-part taxon-name-part-type="genus" reg="Dematipyriforma">Dematipyriforma</tp:taxon-name-part></tp:taxon-name></italic> is presented. The phylogenetic tree constructed from maximum likelihood analysis based on the combined ITS, LSU, SSU and <italic>rpb</italic>2 sequence 67 strains are included in the combined sequence analysis, which comprised 4519 characters with gaps (ITS = 1–644, LSU = 645–1537, SSU = 1538–3481, <italic>rpb</italic>2 = 3482–4519). The tree topology of the maximum likelihood analysis is similar to the Bayesian analysis. The evolutionary model GTR+I+G is applied for all the genes. Bootstrap support values for <abbrev xmlns:xlink="http://www.w3.org/1999/xlink" xlink:title="maximum likelihood" xlink:type="simple">ML</abbrev> equal or greater than 75% and Bayesian posterior probabilities greater than 0.90 are given near nodes respectively. The tree is rooted with <italic><tp:taxon-name><tp:taxon-name-part taxon-name-part-type="genus" reg="Conioscypha">Conioscypha</tp:taxon-name-part> <tp:taxon-name-part taxon-name-part-type="species" reg="aquatica">aquatica</tp:taxon-name-part></tp:taxon-name></italic> (<named-content xmlns:xlink="http://www.w3.org/1999/xlink" content-type="dwc:collectionCode" xlink:title="Mae Fah Luang University Culture Collection" xlink:href="https://scientific-collections.gbif.org/collection/d8cb6329-ba91-4e7d-b69c-67a60ba5ac1e" xlink:type="simple">MFLUCC</named-content> 18-1333), <italic><tp:taxon-name><tp:taxon-name-part taxon-name-part-type="genus" reg="Conioscypha">C.</tp:taxon-name-part> <tp:taxon-name-part taxon-name-part-type="species" reg="bambusicola">bambusicola</tp:taxon-name-part></tp:taxon-name></italic> (JMC 7245), and <italic><tp:taxon-name><tp:taxon-name-part taxon-name-part-type="genus" reg="Conioscypha">C.</tp:taxon-name-part> <tp:taxon-name-part taxon-name-part-type="species" reg="lignicola">lignicola</tp:taxon-name-part></tp:taxon-name></italic> (CBS 335.93).</p></caption><graphic xmlns:xlink="http://www.w3.org/1999/xlink" xlink:href="mycokeys-129-345-g001.jpg" id="oo_1562948.jpg" position="float" orientation="portrait" xlink:type="simple"><uri content-type="original_file" xlink:type="simple">https://binary.pensoft.net/fig/1562948</uri></graphic></fig></tp:treatment-sec><ref-list><ref id="B43"><mixed-citation xmlns:xlink="http://www.w3.org/1999/xlink" xlink:type="simple">Sun LY, Li HY, Sun X, Guo LD (2017) <italic>Dematipyriforma aquilaria</italic> gen. et sp. nov., a new hyphomycetous taxon from <italic><tp:taxon-name><tp:taxon-name-part taxon-name-part-type="genus">Aquilaria</tp:taxon-name-part> <tp:taxon-name-part taxon-name-part-type="species">crassna</tp:taxon-name-part></tp:taxon-name></italic>. Cryptogamie. Mycologie 38: 341–351. <ext-link xlink:href="10.7872/crym/v38.iss3.2017.341" ext-link-type="doi" xlink:type="simple">https://doi.org/10.7872/crym/v38.iss3.2017.341</ext-link></mixed-citation></ref><ref id="B3"><mixed-citation xmlns:xlink="http://www.w3.org/1999/xlink" xlink:type="simple">Bao DF, Bhat DJ, Boonmee S, Hyde KD, Luo ZL, Nalumpang S (2022) Lignicolous freshwater ascomycetes from Thailand: Introducing <italic><tp:taxon-name><tp:taxon-name-part taxon-name-part-type="genus">Dematipyriforma</tp:taxon-name-part> <tp:taxon-name-part taxon-name-part-type="species">muriformis</tp:taxon-name-part></tp:taxon-name></italic> sp. nov., one new combination and two new records in <italic><tp:taxon-name><tp:taxon-name-part taxon-name-part-type="family">Pleurotheciaceae</tp:taxon-name-part></tp:taxon-name></italic>. MycoKeys 93: 57–80. <ext-link xlink:href="10.3897/mycokeys.93.87797" ext-link-type="doi" xlink:type="simple">https://doi.org/10.3897/mycokeys.93.87797</ext-link></mixed-citation></ref></ref-list></tp:taxon-treatment>
