# Supplementary material for: Taxonomic novelties and host associations of Sordariomycetes from wetland-dwelling Poales in Thailand
Source: MycoKeys. 2026 Mar 16;129:345–70. doi: 10.3897/mycokeys.129.163092 (PMC13010169; doi:10.3897/mycokeys.129.163092)
Supplement: XML Treatment for Corynascus [file mycokeys.129.163092-treatment3.xml]

<!DOCTYPE tp:taxon-treatment
  PUBLIC "-//TaxonX//DTD Taxonomic Treatment Publishing DTD v0 20100105//EN" "tax-treatment-NSO.dtd">
<tp:taxon-treatment xmlns:tp="http://www.plazi.org/taxpub"><tp:treatment-meta><kwd-group><label>Taxon classification</label><kwd>
                  <named-content content-type="kingdom">Fungi</named-content>
                </kwd><kwd>
                  <named-content content-type="order">Sordariales</named-content>
                </kwd><kwd>
                  <named-content content-type="family">Chaetomiaceae</named-content>
                </kwd></kwd-group><mixed-citation publication-type="journal"><person-group><name><surname>Bhagya</surname><given-names>Amuhenage T.</given-names></name><name><surname>Phukhamsakda</surname><given-names>Chayanard</given-names></name><name><surname>Kakumyan</surname><given-names>Pattana</given-names></name><name><surname>Bahkali</surname><given-names>Ali H.</given-names></name><name><surname>Jones</surname><given-names>E. B. Gareth</given-names></name><name><surname>Hyde</surname><given-names>Kevin D.</given-names></name></person-group><article-title>Taxonomic novelties and host associations of <italic><tp:taxon-name><tp:taxon-name-part taxon-name-part-type="class" reg="Sordariomycetes">Sordariomycetes</tp:taxon-name-part></tp:taxon-name></italic> from wetland-dwelling <italic><tp:taxon-name><tp:taxon-name-part taxon-name-part-type="order" reg="Poales">Poales</tp:taxon-name-part></tp:taxon-name></italic> in Thailand</article-title><source>MycoKeys</source><day>16</day><month>03</month><year>2026</year><volume>129</volume><fpage>345</fpage><lpage>370</lpage><pub-id pub-id-type="doi">10.3897/mycokeys.129.163092</pub-id></mixed-citation></tp:treatment-meta><tp:nomenclature><tp:taxon-name><object-id xmlns:xlink="http://www.w3.org/1999/xlink" content-type="arpha" xlink:type="simple">22183E5D-F820-56CE-BF4C-8FF5671A271B</object-id>
                        		<tp:taxon-name-part taxon-name-part-type="genus" reg="Corynascus">Corynascus</tp:taxon-name-part>
                        	
                        		<object-id xmlns:xlink="http://www.w3.org/1999/xlink" content-type="mycobank" xlink:type="simple">MB1257</object-id>
                        		<object-id xmlns:xlink="http://www.w3.org/1999/xlink" xlink:type="simple">Index Fungorum: IF1257</object-id>
                        		<object-id xmlns:xlink="http://www.w3.org/1999/xlink" xlink:type="simple">Facesoffungi Number: FoF17784</object-id>
                        	</tp:taxon-name><tp:taxon-authority>Arx</tp:taxon-authority></tp:nomenclature><tp:treatment-sec sec-type="Notes"><title>Notes.</title><p><italic><tp:taxon-name><tp:taxon-name-part taxon-name-part-type="genus" reg="Corynascus">Corynascus</tp:taxon-name-part></tp:taxon-name></italic> was introduced by <xref ref-type="bibr" rid="B45">von Arx (1973)</xref> and typified by <italic><tp:taxon-name><tp:taxon-name-part taxon-name-part-type="genus" reg="Corynascus">C.</tp:taxon-name-part> <tp:taxon-name-part taxon-name-part-type="species" reg="sepedonium">sepedonium</tp:taxon-name-part></tp:taxon-name></italic>. It is characterized by sexual morphs that produce cleistothecial, soft, dark brown to black ascomata, comprising a peridium made of cells in <italic>textura epidermoidea</italic>, evanescent asci that bear eight ellipsoidal to fusiform ascospores in each ascus. Asexual morphs of the genus produce globose to subglobose, hyaline, thick-walled conidia (<xref ref-type="bibr" rid="B32">Marin-Felix et al. 2015</xref>; <xref ref-type="bibr" rid="B14">Crous et al. 2016</xref>). Members of the genus have a wide distribution including Asian, African continents, and European. <italic><tp:taxon-name><tp:taxon-name-part taxon-name-part-type="genus" reg="Corynascus">Corynascus</tp:taxon-name-part></tp:taxon-name></italic> species are primarily saprobic and have been isolated from both terrestrial and aquatic habitats, particularly from decomposing plant material, as well as from soil. There is limited information on the evanescent nature of the asci and paraphyses in <italic><tp:taxon-name><tp:taxon-name-part taxon-name-part-type="genus" reg="Corynascus">Corynascus</tp:taxon-name-part></tp:taxon-name></italic> species (<xref ref-type="bibr" rid="B32">Marin-Felix et al. 2015</xref>; <xref ref-type="bibr" rid="B14">Crous et al. 2016</xref>). Our investigation provides a detailed description of asci from the new isolate and reports the presence of paraphyses for the genus.</p></tp:treatment-sec><ref-list><ref id="B45"><mixed-citation xmlns:xlink="http://www.w3.org/1999/xlink" xlink:type="simple">von Arx JA (1973) <italic><tp:taxon-name><tp:taxon-name-part taxon-name-part-type="genus">Corynascus</tp:taxon-name-part></tp:taxon-name></italic> gen. nov. Proceedings of the Koninklijke Nederlandse Akademie van Wetenschappen, Series C: Biological and Medical Sciences 76(3): 289–296.</mixed-citation></ref><ref id="B32"><mixed-citation xmlns:xlink="http://www.w3.org/1999/xlink" xlink:type="simple">Marin-Felix Y, Stchigel AM, Miller AN, Guarro J, Cano-Lira JF (2015) A re-evaluation of the genus <italic><tp:taxon-name><tp:taxon-name-part taxon-name-part-type="genus">Myceliophthora</tp:taxon-name-part></tp:taxon-name></italic> (<italic><tp:taxon-name><tp:taxon-name-part taxon-name-part-type="order">Sordariales</tp:taxon-name-part></tp:taxon-name></italic>, <italic><tp:taxon-name><tp:taxon-name-part taxon-name-part-type="phylum">Ascomycota</tp:taxon-name-part></tp:taxon-name></italic>): Its segregation into four genera and description of <italic><tp:taxon-name><tp:taxon-name-part taxon-name-part-type="genus">Corynascus</tp:taxon-name-part> <tp:taxon-name-part taxon-name-part-type="species">fumimontanus</tp:taxon-name-part></tp:taxon-name></italic> sp. nov. Mycologia 107: 619–632. <ext-link xlink:href="10.3852/14-228" ext-link-type="doi" xlink:type="simple">https://doi.org/10.3852/14-228</ext-link></mixed-citation></ref><ref id="B14"><mixed-citation xmlns:xlink="http://www.w3.org/1999/xlink" xlink:type="simple">Crous PW, Wingfield MJ, Richardson DM, LeRoux JJ, Strasberg D, Edwards J, Roets F, Hubka V, Taylor PWJ, Heykoop M, Martín MP, Moreno G, Sutton DA, Wiederhold NP, Barnes CW, Carlavilla JR, Gené J, Giraldo A, Guarnaccia V, Guarro J, Hernández-Restrepo M, Kolařík M, Manjón JL, Pascoe IG, Popov ES, Sandoval-Denis M, Woudenberg JHC, Acharya K, Alexandrova AV, Alvarado P, Barbosa RN, Baseia IG, Blanchette RA, Boekhout T, Burgess TI, Cano-Lira JF, Čmoková A, Dimitrov RA, Dyakov MY, Dueñas M, Dutta AK, Esteve-Raventós F, Fedosova AG, Fournier J, Gamboa P, Gouliamova DE, Grebenc T, Groenewald M, Hanse B, Hardy GEStJ, Held BW, Jurjević Ž, Kaewgrajang T, Latha KPD, Lombard L, Luangsa-ard JJ, Lysková P, Mallátová N, Manimohan P, Miller AN, Mirabolfathy M, Morozova OV, Obodai M, Oliveira NT, Ordóñez ME, Otto EC, Paloi S, Peterson SW, Phosri C, Roux J, Salazar WA, Sánchez A, Sarria GA, Shin HD, Silva BDB, Silva GA, Smith MTh, Souza-Motta CM, Stchigel AM, Stoilova-Disheva MM, Sulzbacher MA, Telleria MT, Toapanta C, Traba JM, Valenzuela-Lopez N, Watling R, Groenewald JZ (2016) Fungal Planet description sheets: 400–468. Persoonia 36: 316–458. <ext-link xlink:href="10.3767/003158516X692185" ext-link-type="doi" xlink:type="simple">https://doi.org/10.3767/003158516X692185</ext-link></mixed-citation></ref></ref-list></tp:taxon-treatment>
