# Supplementary material for: Taxonomic novelties and host associations of Sordariomycetes from wetland-dwelling Poales in Thailand
Source: MycoKeys. 2026 Mar 16;129:345–70. doi: 10.3897/mycokeys.129.163092 (PMC13010169; doi:10.3897/mycokeys.129.163092)
Supplement: XML Treatment for Corynascus fluvialis [file mycokeys.129.163092-treatment4.xml]

<!DOCTYPE tp:taxon-treatment
  PUBLIC "-//TaxonX//DTD Taxonomic Treatment Publishing DTD v0 20100105//EN" "tax-treatment-NSO.dtd">
<tp:taxon-treatment xmlns:tp="http://www.plazi.org/taxpub"><tp:treatment-meta><kwd-group><label>Taxon classification</label><kwd>
                  <named-content content-type="kingdom">Fungi</named-content>
                </kwd><kwd>
                  <named-content content-type="order">Sordariales</named-content>
                </kwd><kwd>
                  <named-content content-type="family">Chaetomiaceae</named-content>
                </kwd></kwd-group><mixed-citation publication-type="journal"><person-group><name><surname>Bhagya</surname><given-names>Amuhenage T.</given-names></name><name><surname>Phukhamsakda</surname><given-names>Chayanard</given-names></name><name><surname>Kakumyan</surname><given-names>Pattana</given-names></name><name><surname>Bahkali</surname><given-names>Ali H.</given-names></name><name><surname>Jones</surname><given-names>E. B. Gareth</given-names></name><name><surname>Hyde</surname><given-names>Kevin D.</given-names></name></person-group><article-title>Taxonomic novelties and host associations of <italic><tp:taxon-name><tp:taxon-name-part taxon-name-part-type="class" reg="Sordariomycetes">Sordariomycetes</tp:taxon-name-part></tp:taxon-name></italic> from wetland-dwelling <italic><tp:taxon-name><tp:taxon-name-part taxon-name-part-type="order" reg="Poales">Poales</tp:taxon-name-part></tp:taxon-name></italic> in Thailand</article-title><source>MycoKeys</source><day>16</day><month>03</month><year>2026</year><volume>129</volume><fpage>345</fpage><lpage>370</lpage><pub-id pub-id-type="doi">10.3897/mycokeys.129.163092</pub-id></mixed-citation></tp:treatment-meta><tp:nomenclature><tp:taxon-name><object-id xmlns:xlink="http://www.w3.org/1999/xlink" content-type="arpha" xlink:type="simple">1EF44368-85C0-59C3-A955-63AB85B2329D</object-id>
                        		<tp:taxon-name-part taxon-name-part-type="genus" reg="Corynascus">Corynascus</tp:taxon-name-part> <tp:taxon-name-part taxon-name-part-type="species" reg="fluvialis">fluvialis</tp:taxon-name-part>
                        	
                        		<object-id xmlns:xlink="http://www.w3.org/1999/xlink" xlink:type="simple">Index Fungorum: IF903990</object-id>
                        		<object-id xmlns:xlink="http://www.w3.org/1999/xlink" xlink:type="simple">Facesoffungi Number: FoF17785</object-id>
                        	</tp:taxon-name><tp:taxon-authority>Bhagya, Phukhams., K.D. Hyde &amp; E.B.G. Jones</tp:taxon-authority><tp:taxon-status xmlns:xlink="http://www.w3.org/1999/xlink" xlink:type="simple">sp. nov.</tp:taxon-status><xref ref-type="fig" rid="F5">Fig. 5</xref></tp:nomenclature><tp:treatment-sec sec-type="Etymology"><title>Etymology.</title><p>Based on the habitat of the host.</p><fig id="F5" position="float" orientation="portrait"><object-id xmlns:xlink="http://www.w3.org/1999/xlink" content-type="doi" xlink:type="simple">10.3897/mycokeys.129.163092.figure5</object-id><object-id xmlns:xlink="http://www.w3.org/1999/xlink" content-type="arpha" xlink:type="simple">F67B69F0-741F-5006-B41E-2B497B42C4DB</object-id><label>Figure 5.</label><caption><p><italic><tp:taxon-name><tp:taxon-name-part taxon-name-part-type="genus" reg="Corynascus">Corynascus</tp:taxon-name-part> <tp:taxon-name-part taxon-name-part-type="species" reg="fluvialis">fluvialis</tp:taxon-name-part></tp:taxon-name></italic> (<named-content xmlns:xlink="http://www.w3.org/1999/xlink" content-type="dwc:institutional_code" xlink:title="Mae Fah Luang University" xlink:href="https://scientific-collections.gbif.org/institution/d4edf85c-079d-4122-b2bd-86273ea78110" xlink:type="simple">MFLU</named-content> 25-0196, holotype). <bold>a</bold>. <italic><tp:taxon-name><tp:taxon-name-part taxon-name-part-type="genus" reg="Carex">Carex</tp:taxon-name-part></tp:taxon-name></italic> sp. host material; <bold>b, c</bold>. Superficial ascomata on the host tissue; <bold>d</bold>. Squash mount of ascoma in lactoglycerol; <bold>e</bold>. Peridium with visible textura epidermoidea cell type; <bold>f</bold>. Paraphysis mounted in lactoglycerol; <bold>g–k</bold>. Ascus development with angular pedicel (arrowed); <bold>l–o</bold>. Ascospores with single apical germ pore (arrowed). Scale bars: 250 µm (<bold>d</bold>); 100 µm (<bold>c</bold>); 50 µm (<bold>d</bold>); 20 µm (<bold>e–n</bold>); 10 µm (<bold>o</bold>).</p></caption><graphic xmlns:xlink="http://www.w3.org/1999/xlink" xlink:href="mycokeys-129-345-g005.jpg" id="oo_1562952.jpg" position="float" orientation="portrait" xlink:type="simple"><uri content-type="original_file" xlink:type="simple">https://binary.pensoft.net/fig/1562952</uri></graphic></fig></tp:treatment-sec><tp:treatment-sec sec-type="Holotype"><title>Holotype.</title><p><named-content xmlns:xlink="http://www.w3.org/1999/xlink" content-type="dwc:institutional_code" xlink:title="Mae Fah Luang University" xlink:href="https://scientific-collections.gbif.org/institution/d4edf85c-079d-4122-b2bd-86273ea78110" xlink:type="simple">MFLU</named-content> 25-0196.</p></tp:treatment-sec><tp:treatment-sec sec-type="Description"><title>Description.</title><p><bold><italic>Saprobic</italic></bold> on dead, moist, decaying stems of <italic><tp:taxon-name><tp:taxon-name-part taxon-name-part-type="genus" reg="Carex">Carex</tp:taxon-name-part></tp:taxon-name></italic> sp. <bold>Sexual morph: <italic>Ascomata</italic></bold> 110–150 (x̄ = 124 μm, n = 5), cleistothecial, scattered, loosely aggregated or gregarious, superficial on host surface, dark brown, to black or olivaceous, globose to subglobose, smooth, and coriaceous. <bold><italic>Peridium</italic></bold> 1–3 μm (x̄ = 1.5 μm, n = 5) composed of olivaceous brown cells in <italic>textura epidermoidea</italic>. <bold><italic>Paraphyses</italic></bold> 12–25 × 1–2.5 μm (x̄ = 18.5 × 1.5 μm, n = 5), filiform, aseptate, hyaline, shorter than the asci. <bold><italic>Asci</italic></bold> 25–38 × 22–35 μm (x̄ = 35 × 28 μm, n = 10), 8-spored, unitunicate, globose or subglobose to pyriform or broadly clavate, thin-walled, caudate with short cylindrical to angular pedicel, evanescent. <bold><italic>Ascospores</italic></bold> 12–18 × 6–10 μm (x̄ = 14.5 × 8.5 μm, n = 30), overlapping, biseriate to triseriate or variably arranged, ellipsoidal or broadly fusiform, straight, aseptate, hyaline when immature, olivaceous-green when mature, thick, smooth-walled, pointed towered end, with one germ pore at apex. <bold>Asexual morph</bold>: undetermined.</p></tp:treatment-sec><tp:treatment-sec sec-type="Culture characteristics"><title>Culture characteristics.</title><p>Ascospore germinating on malt extract agar (<abbrev xmlns:xlink="http://www.w3.org/1999/xlink" xlink:title="Malt Extract Agar" xlink:type="simple">MEA</abbrev>) within 72 h. Germ tubes are produced from the apical ends of the ascospores. Colonies growing on <abbrev xmlns:xlink="http://www.w3.org/1999/xlink" xlink:title="Malt Extract Agar" xlink:type="simple">MEA</abbrev>, reaching 20 mm in 4 weeks at 25 °C. Mycelia superficial, umbonate with a complete edge, from above light grey at the canter, off white to hyaline towards edge, from reverse dark greenish ash from the canter surrounded with off-white ring at the edge.</p></tp:treatment-sec><tp:treatment-sec sec-type="Material examined"><title>Material examined.</title><p>Thailand • Prachuap Khiri Khan Province, Pran Buri District, Pranburi river, on decaying leaf of <italic><tp:taxon-name><tp:taxon-name-part taxon-name-part-type="genus" reg="Carex">Carex</tp:taxon-name-part></tp:taxon-name></italic> sp. (<italic><tp:taxon-name><tp:taxon-name-part taxon-name-part-type="family" reg="Cyperaceae">Cyperaceae</tp:taxon-name-part></tp:taxon-name></italic>), 25 August 2023, Tharindu Bhagya, TB130 (MFLU25-0196, holotype); ex-type living culture (<named-content xmlns:xlink="http://www.w3.org/1999/xlink" content-type="dwc:collectionCode" xlink:title="Mae Fah Luang University Culture Collection" xlink:href="https://scientific-collections.gbif.org/collection/d8cb6329-ba91-4e7d-b69c-67a60ba5ac1e" xlink:type="simple">MFLUCC</named-content> 25-0235); <italic>ibid</italic>., TB130B (MFLU25-0197).</p></tp:treatment-sec><tp:treatment-sec sec-type="GenBank numbers"><title>GenBank numbers.</title><p><named-content xmlns:xlink="http://www.w3.org/1999/xlink" content-type="dwc:institutional_code" xlink:title="Mae Fah Luang University" xlink:href="https://scientific-collections.gbif.org/institution/d4edf85c-079d-4122-b2bd-86273ea78110" xlink:type="simple">MFLU</named-content> 25-0196: ITS = <ext-link xmlns:xlink="http://www.w3.org/1999/xlink" xlink:href="PV764283" ext-link-type="gen" xlink:type="simple">PV764283</ext-link>, <italic>rpb2</italic> = <ext-link xmlns:xlink="http://www.w3.org/1999/xlink" xlink:href="PV799940" ext-link-type="gen" xlink:type="simple">PV799940</ext-link>, <italic>tef1-α</italic> = <ext-link xmlns:xlink="http://www.w3.org/1999/xlink" xlink:href="PV799942" ext-link-type="gen" xlink:type="simple">PV799942</ext-link>; <named-content xmlns:xlink="http://www.w3.org/1999/xlink" content-type="dwc:institutional_code" xlink:title="Mae Fah Luang University" xlink:href="https://scientific-collections.gbif.org/institution/d4edf85c-079d-4122-b2bd-86273ea78110" xlink:type="simple">MFLU</named-content> 25-0197: ITS = <ext-link xmlns:xlink="http://www.w3.org/1999/xlink" xlink:href="PV764282" ext-link-type="gen" xlink:type="simple">PV764282</ext-link>, <italic>rpb2</italic> = <ext-link xmlns:xlink="http://www.w3.org/1999/xlink" xlink:href="PV799941" ext-link-type="gen" xlink:type="simple">PV799941</ext-link>.</p></tp:treatment-sec><tp:treatment-sec sec-type="Notes"><title>Notes.</title><p>The newly isolated strain (<named-content xmlns:xlink="http://www.w3.org/1999/xlink" content-type="dwc:collectionCode" xlink:title="Mae Fah Luang University Culture Collection" xlink:href="https://scientific-collections.gbif.org/collection/d8cb6329-ba91-4e7d-b69c-67a60ba5ac1e" xlink:type="simple">MFLUCC</named-content> 25-0235) clustered with <italic><tp:taxon-name><tp:taxon-name-part taxon-name-part-type="genus" reg="Corynascus">Corynascus</tp:taxon-name-part> <tp:taxon-name-part taxon-name-part-type="species" reg="novoguineensis">novoguineensis</tp:taxon-name-part></tp:taxon-name></italic> (CBS 359.72 and NBRC 9556) with 89% <abbrev xmlns:xlink="http://www.w3.org/1999/xlink" xlink:title="maximum likelihood" xlink:type="simple">ML</abbrev> and 0.90 BYPP support (Fig. <xref ref-type="fig" rid="F2">2</xref>). Strain <named-content xmlns:xlink="http://www.w3.org/1999/xlink" content-type="dwc:collectionCode" xlink:title="Mae Fah Luang University Culture Collection" xlink:href="https://scientific-collections.gbif.org/collection/d8cb6329-ba91-4e7d-b69c-67a60ba5ac1e" xlink:type="simple">MFLUCC</named-content> 25-0235 shares common characteristics with <italic><tp:taxon-name><tp:taxon-name-part taxon-name-part-type="genus" reg="Corynascus">Corynascus</tp:taxon-name-part></tp:taxon-name></italic>, including cleistothecial ascomata, a peridium composed of cells in <italic>textura epidermoidea</italic>, and fusiform ascospores (<xref ref-type="bibr" rid="B32">Marin-Felix et al. 2015</xref>; <xref ref-type="bibr" rid="B14">Crous et al. 2016</xref>). Phylogenetically, the new strain differs from the type strain of <italic><tp:taxon-name><tp:taxon-name-part taxon-name-part-type="genus" reg="Corynascus">C.</tp:taxon-name-part> <tp:taxon-name-part taxon-name-part-type="species" reg="novoguineensis">novoguineensis</tp:taxon-name-part></tp:taxon-name></italic> (CBS 359.72) by 2.8% in ITS, 3.2% in <italic>tef1-α</italic>, and 4.4% in <italic>rpb2</italic> in pairwise comparisons, excluding gaps. Morphologically, the new isolate is distinguishable from <italic><tp:taxon-name><tp:taxon-name-part taxon-name-part-type="genus" reg="Corynascus">C.</tp:taxon-name-part> <tp:taxon-name-part taxon-name-part-type="species" reg="novoguineensis">novoguineensis</tp:taxon-name-part></tp:taxon-name></italic> (CBS 359.72 and NBRC 9556) by possessing a smooth ascomatal wall, asci with cylindrical to angular pedicel and hyaline immature ascospores that change to olivaceous-green at maturity (Fig. <xref ref-type="fig" rid="F5">5</xref>). In comparison, <italic><tp:taxon-name><tp:taxon-name-part taxon-name-part-type="genus" reg="Corynascus">C.</tp:taxon-name-part> <tp:taxon-name-part taxon-name-part-type="species" reg="novoguineensis">novoguineensis</tp:taxon-name-part></tp:taxon-name></italic> (CBS 359.72 and NBRC 9556) develops a verrucous ascomatal wall and pinkish immature ascospores. The presence of hyaline, filiform paraphyses makes the new isolate unique among related taxa in the genus <italic><tp:taxon-name><tp:taxon-name-part taxon-name-part-type="genus" reg="Corynascus">Corynascus</tp:taxon-name-part></tp:taxon-name></italic> (<xref ref-type="bibr" rid="B32">Marin-Felix et al. 2015</xref>; <xref ref-type="bibr" rid="B14">Crous et al. 2016</xref>). Considering the available morphological and phylogenetic evidence, we introduce <italic><tp:taxon-name><tp:taxon-name-part taxon-name-part-type="genus" reg="Corynascus">C.</tp:taxon-name-part> <tp:taxon-name-part taxon-name-part-type="species" reg="fluvialis">fluvialis</tp:taxon-name-part></tp:taxon-name></italic> (<named-content xmlns:xlink="http://www.w3.org/1999/xlink" content-type="dwc:collectionCode" xlink:title="Mae Fah Luang University Culture Collection" xlink:href="https://scientific-collections.gbif.org/collection/d8cb6329-ba91-4e7d-b69c-67a60ba5ac1e" xlink:type="simple">MFLUCC</named-content> 25-0235) as a new species from freshwater wetlands in Thailand.</p></tp:treatment-sec><tp:treatment-sec><!--Section generated to contain objects referenced in tp:taxon-treatment.--><fig id="F2" position="float" orientation="portrait"><object-id xmlns:xlink="http://www.w3.org/1999/xlink" content-type="doi" xlink:type="simple">10.3897/mycokeys.129.163092.figure2</object-id><object-id xmlns:xlink="http://www.w3.org/1999/xlink" content-type="arpha" xlink:type="simple">51848D33-74F5-5A51-AF3F-1881CC2435D8</object-id><label>Figure 2.</label><caption><p>The best maximum likelihood tree with a final likelihood value of -12104.798 for <italic><tp:taxon-name><tp:taxon-name-part taxon-name-part-type="genus" reg="Corynascus">Corynascus</tp:taxon-name-part></tp:taxon-name></italic> is presented. The phylogenetic tree constructed from maximum likelihood analysis based on the combined ITS, <italic>tef1-α</italic> and <italic>rpb</italic>2 sequence 35 strains are included in the combined sequence analysis, which comprised 2616 characters with gaps (ITS = 1–627, <italic>tef1-α</italic> = 628–1579, and <italic>rpb</italic>2 = 1580–2616). The tree topology of the maximum likelihood analysis is resembling to the Bayesian analysis. The evolutionary model GTR+I+G is applied for all the genes. Bootstrap support values for <abbrev xmlns:xlink="http://www.w3.org/1999/xlink" xlink:title="maximum likelihood" xlink:type="simple">ML</abbrev> equal or greater than 90% and Bayesian posterior probabilities greater than 0.90 are given near nodes respectively. The tree is rooted with <italic><tp:taxon-name><tp:taxon-name-part taxon-name-part-type="genus" reg="Hypocrea">Hypocrea</tp:taxon-name-part> <tp:taxon-name-part taxon-name-part-type="species" reg="aurantefussa">aurantefussa</tp:taxon-name-part></tp:taxon-name></italic> (CBS 119284) and <italic><tp:taxon-name><tp:taxon-name-part taxon-name-part-type="genus" reg="Nectria">Nectria</tp:taxon-name-part> <tp:taxon-name-part taxon-name-part-type="species" reg="pseudotrichia">pseudotrichia</tp:taxon-name-part></tp:taxon-name></italic> (CBS 641.83).</p></caption><graphic xmlns:xlink="http://www.w3.org/1999/xlink" xlink:href="mycokeys-129-345-g002.jpg" id="oo_1562949.jpg" position="float" orientation="portrait" xlink:type="simple"><uri content-type="original_file" xlink:type="simple">https://binary.pensoft.net/fig/1562949</uri></graphic></fig></tp:treatment-sec><ref-list><ref id="B32"><mixed-citation xmlns:xlink="http://www.w3.org/1999/xlink" xlink:type="simple">Marin-Felix Y, Stchigel AM, Miller AN, Guarro J, Cano-Lira JF (2015) A re-evaluation of the genus <italic><tp:taxon-name><tp:taxon-name-part taxon-name-part-type="genus">Myceliophthora</tp:taxon-name-part></tp:taxon-name></italic> (<italic><tp:taxon-name><tp:taxon-name-part taxon-name-part-type="order">Sordariales</tp:taxon-name-part></tp:taxon-name></italic>, <italic><tp:taxon-name><tp:taxon-name-part taxon-name-part-type="phylum">Ascomycota</tp:taxon-name-part></tp:taxon-name></italic>): Its segregation into four genera and description of <italic><tp:taxon-name><tp:taxon-name-part taxon-name-part-type="genus">Corynascus</tp:taxon-name-part> <tp:taxon-name-part taxon-name-part-type="species">fumimontanus</tp:taxon-name-part></tp:taxon-name></italic> sp. nov. Mycologia 107: 619–632. <ext-link xlink:href="10.3852/14-228" ext-link-type="doi" xlink:type="simple">https://doi.org/10.3852/14-228</ext-link></mixed-citation></ref><ref id="B14"><mixed-citation xmlns:xlink="http://www.w3.org/1999/xlink" xlink:type="simple">Crous PW, Wingfield MJ, Richardson DM, LeRoux JJ, Strasberg D, Edwards J, Roets F, Hubka V, Taylor PWJ, Heykoop M, Martín MP, Moreno G, Sutton DA, Wiederhold NP, Barnes CW, Carlavilla JR, Gené J, Giraldo A, Guarnaccia V, Guarro J, Hernández-Restrepo M, Kolařík M, Manjón JL, Pascoe IG, Popov ES, Sandoval-Denis M, Woudenberg JHC, Acharya K, Alexandrova AV, Alvarado P, Barbosa RN, Baseia IG, Blanchette RA, Boekhout T, Burgess TI, Cano-Lira JF, Čmoková A, Dimitrov RA, Dyakov MY, Dueñas M, Dutta AK, Esteve-Raventós F, Fedosova AG, Fournier J, Gamboa P, Gouliamova DE, Grebenc T, Groenewald M, Hanse B, Hardy GEStJ, Held BW, Jurjević Ž, Kaewgrajang T, Latha KPD, Lombard L, Luangsa-ard JJ, Lysková P, Mallátová N, Manimohan P, Miller AN, Mirabolfathy M, Morozova OV, Obodai M, Oliveira NT, Ordóñez ME, Otto EC, Paloi S, Peterson SW, Phosri C, Roux J, Salazar WA, Sánchez A, Sarria GA, Shin HD, Silva BDB, Silva GA, Smith MTh, Souza-Motta CM, Stchigel AM, Stoilova-Disheva MM, Sulzbacher MA, Telleria MT, Toapanta C, Traba JM, Valenzuela-Lopez N, Watling R, Groenewald JZ (2016) Fungal Planet description sheets: 400–468. Persoonia 36: 316–458. <ext-link xlink:href="10.3767/003158516X692185" ext-link-type="doi" xlink:type="simple">https://doi.org/10.3767/003158516X692185</ext-link></mixed-citation></ref></ref-list></tp:taxon-treatment>
