# Supplementary material for: Taxonomic novelties and host associations of Sordariomycetes from wetland-dwelling Poales in Thailand
Source: MycoKeys. 2026 Mar 16;129:345–70. doi: 10.3897/mycokeys.129.163092 (PMC13010169; doi:10.3897/mycokeys.129.163092)
Supplement: XML Treatment for Pseudorhypophila [file mycokeys.129.163092-treatment5.xml]

<!DOCTYPE tp:taxon-treatment
  PUBLIC "-//TaxonX//DTD Taxonomic Treatment Publishing DTD v0 20100105//EN" "tax-treatment-NSO.dtd">
<tp:taxon-treatment xmlns:tp="http://www.plazi.org/taxpub"><tp:treatment-meta><kwd-group><label>Taxon classification</label><kwd>
                  <named-content content-type="kingdom">Fungi</named-content>
                </kwd><kwd>
                  <named-content content-type="order">Sordariales</named-content>
                </kwd><kwd>
                  <named-content content-type="family">Naviculisporaceae</named-content>
                </kwd></kwd-group><mixed-citation publication-type="journal"><person-group><name><surname>Bhagya</surname><given-names>Amuhenage T.</given-names></name><name><surname>Phukhamsakda</surname><given-names>Chayanard</given-names></name><name><surname>Kakumyan</surname><given-names>Pattana</given-names></name><name><surname>Bahkali</surname><given-names>Ali H.</given-names></name><name><surname>Jones</surname><given-names>E. B. Gareth</given-names></name><name><surname>Hyde</surname><given-names>Kevin D.</given-names></name></person-group><article-title>Taxonomic novelties and host associations of <italic><tp:taxon-name><tp:taxon-name-part taxon-name-part-type="class" reg="Sordariomycetes">Sordariomycetes</tp:taxon-name-part></tp:taxon-name></italic> from wetland-dwelling <italic><tp:taxon-name><tp:taxon-name-part taxon-name-part-type="order" reg="Poales">Poales</tp:taxon-name-part></tp:taxon-name></italic> in Thailand</article-title><source>MycoKeys</source><day>16</day><month>03</month><year>2026</year><volume>129</volume><fpage>345</fpage><lpage>370</lpage><pub-id pub-id-type="doi">10.3897/mycokeys.129.163092</pub-id></mixed-citation></tp:treatment-meta><tp:nomenclature><tp:taxon-name><object-id xmlns:xlink="http://www.w3.org/1999/xlink" content-type="arpha" xlink:type="simple">E288252E-BB10-5902-958D-9F86E6934A18</object-id>
                        		<tp:taxon-name-part taxon-name-part-type="genus" reg="Pseudorhypophila">Pseudorhypophila</tp:taxon-name-part>
                        	
                        		<object-id xmlns:xlink="http://www.w3.org/1999/xlink" xlink:type="simple">Index Fungorum: IF838466</object-id>
                        		<object-id xmlns:xlink="http://www.w3.org/1999/xlink" xlink:type="simple">Facesoffungi Number: FoF14642</object-id>
                        	</tp:taxon-name><tp:taxon-authority>Y. Marín &amp; Stchigel, (2021)</tp:taxon-authority></tp:nomenclature><tp:treatment-sec sec-type="Notes"><title>Notes.</title><p><italic><tp:taxon-name><tp:taxon-name-part taxon-name-part-type="genus" reg="Pseudorhypophila">Pseudorhypophila</tp:taxon-name-part></tp:taxon-name></italic> was proposed by Marín and Stchigel in 2021 by synonymising <italic><tp:taxon-name><tp:taxon-name-part taxon-name-part-type="genus" reg="Triangularia">Triangularia</tp:taxon-name-part> <tp:taxon-name-part taxon-name-part-type="species" reg="mangenotii">mangenotii</tp:taxon-name-part></tp:taxon-name></italic> under <italic><tp:taxon-name><tp:taxon-name-part taxon-name-part-type="genus" reg="Pseudorhypophila">Pseudorhypophila</tp:taxon-name-part></tp:taxon-name></italic> as <italic><tp:taxon-name><tp:taxon-name-part taxon-name-part-type="genus" reg="Pseudorhypophila">P.</tp:taxon-name-part> <tp:taxon-name-part taxon-name-part-type="species" reg="mangenotii">mangenotii</tp:taxon-name-part></tp:taxon-name></italic> (CBS 419.97) (<xref ref-type="bibr" rid="B19">Harms et al. 2021</xref>). Members of <italic><tp:taxon-name><tp:taxon-name-part taxon-name-part-type="genus" reg="Pseudorhypophila">Pseudorhypophila</tp:taxon-name-part></tp:taxon-name></italic> are characterized by superficial or immersed, globose, subglobose, ovate to pyriform, black or dark brown ascomata covered with flexuous hairs, clavate to cylindrical asci that bear either 4 or 8 ascospores and occasionally possess inconspicuous apical ring at each ascus. Ascospores are predominantly 2-celled, upper cells are usually larger, olivaceous brown to dark brown, ovoid to limoniform and truncate at the base. Some species have subapical germ pores or with distinct apical appendages. Lower cells of the ascospores are hyaline, pale olivaceous brown or pale brown, cylindrical and straight or curved, or hemispherical. Asexual morphs of <italic><tp:taxon-name><tp:taxon-name-part taxon-name-part-type="genus" reg="Pseudorhypophila">Pseudorhypophila</tp:taxon-name-part></tp:taxon-name></italic> exhibit spherical to ovate to elongate, hyaline conidia that originate directly from the vegetative hyphae (<xref ref-type="bibr" rid="B19">Harms et al. 2021</xref>).</p></tp:treatment-sec><ref-list><ref id="B19"><mixed-citation xmlns:xlink="http://www.w3.org/1999/xlink" xlink:type="simple">Harms K, Milic A, Stchigel AM, Stadler M, Surup F, Marin-Felix Y (2021) Three new derivatives of Zopfinol from <italic><tp:taxon-name><tp:taxon-name-part taxon-name-part-type="genus">Pseudorhypophila</tp:taxon-name-part> <tp:taxon-name-part taxon-name-part-type="species">mangenotii</tp:taxon-name-part></tp:taxon-name></italic> gen. et comb. nov. Journal of Fungi 7: 181–199. [Basel, Switzerland] <ext-link xlink:href="10.3390/jof7030181" ext-link-type="doi" xlink:type="simple">https://doi.org/10.3390/jof7030181</ext-link></mixed-citation></ref></ref-list></tp:taxon-treatment>
