# Supplementary material for: Taxonomic novelties and host associations of Sordariomycetes from wetland-dwelling Poales in Thailand
Source: MycoKeys. 2026 Mar 16;129:345–70. doi: 10.3897/mycokeys.129.163092 (PMC13010169; doi:10.3897/mycokeys.129.163092)
Supplement: XML Treatment for Pseudorhypophila hyalibasiconica [file mycokeys.129.163092-treatment6.xml]

<!DOCTYPE tp:taxon-treatment
  PUBLIC "-//TaxonX//DTD Taxonomic Treatment Publishing DTD v0 20100105//EN" "tax-treatment-NSO.dtd">
<tp:taxon-treatment xmlns:tp="http://www.plazi.org/taxpub"><tp:treatment-meta><kwd-group><label>Taxon classification</label><kwd>
                  <named-content content-type="kingdom">Fungi</named-content>
                </kwd><kwd>
                  <named-content content-type="order">Sordariales</named-content>
                </kwd><kwd>
                  <named-content content-type="family">Naviculisporaceae</named-content>
                </kwd></kwd-group><mixed-citation publication-type="journal"><person-group><name><surname>Bhagya</surname><given-names>Amuhenage T.</given-names></name><name><surname>Phukhamsakda</surname><given-names>Chayanard</given-names></name><name><surname>Kakumyan</surname><given-names>Pattana</given-names></name><name><surname>Bahkali</surname><given-names>Ali H.</given-names></name><name><surname>Jones</surname><given-names>E. B. Gareth</given-names></name><name><surname>Hyde</surname><given-names>Kevin D.</given-names></name></person-group><article-title>Taxonomic novelties and host associations of <italic><tp:taxon-name><tp:taxon-name-part taxon-name-part-type="class" reg="Sordariomycetes">Sordariomycetes</tp:taxon-name-part></tp:taxon-name></italic> from wetland-dwelling <italic><tp:taxon-name><tp:taxon-name-part taxon-name-part-type="order" reg="Poales">Poales</tp:taxon-name-part></tp:taxon-name></italic> in Thailand</article-title><source>MycoKeys</source><day>16</day><month>03</month><year>2026</year><volume>129</volume><fpage>345</fpage><lpage>370</lpage><pub-id pub-id-type="doi">10.3897/mycokeys.129.163092</pub-id></mixed-citation></tp:treatment-meta><tp:nomenclature><tp:taxon-name><object-id xmlns:xlink="http://www.w3.org/1999/xlink" content-type="arpha" xlink:type="simple">D27CBBC6-48F6-58E7-B2B2-0CE616D57462</object-id>
                        		<tp:taxon-name-part taxon-name-part-type="genus" reg="Pseudorhypophila">Pseudorhypophila</tp:taxon-name-part> <tp:taxon-name-part taxon-name-part-type="species" reg="hyalibasiconica">hyalibasiconica</tp:taxon-name-part>
                        	
                        		<object-id xmlns:xlink="http://www.w3.org/1999/xlink" xlink:type="simple">Index Fungorum: IF903989</object-id>
                        		<object-id xmlns:xlink="http://www.w3.org/1999/xlink" xlink:type="simple">Facesoffungi Number: FoF17786</object-id>
                        	</tp:taxon-name><tp:taxon-authority>Bhagya, Phukhams., K.D. Hyde &amp; E.B.G. Jones</tp:taxon-authority><tp:taxon-status xmlns:xlink="http://www.w3.org/1999/xlink" xlink:type="simple">sp. nov.</tp:taxon-status><xref ref-type="fig" rid="F6">Fig. 6</xref></tp:nomenclature><tp:treatment-sec sec-type="Etymology"><title>Etymology.</title><p>Based on the ascospore morphology.</p><fig id="F6" position="float" orientation="portrait"><object-id xmlns:xlink="http://www.w3.org/1999/xlink" content-type="doi" xlink:type="simple">10.3897/mycokeys.129.163092.figure6</object-id><object-id xmlns:xlink="http://www.w3.org/1999/xlink" content-type="arpha" xlink:type="simple">6FFB406C-F70D-5CFC-8E40-6284C0F989DC</object-id><label>Figure 6.</label><caption><p><italic><tp:taxon-name><tp:taxon-name-part taxon-name-part-type="genus" reg="Pseudorhypophila">Pseudorhypophila</tp:taxon-name-part> <tp:taxon-name-part taxon-name-part-type="species" reg="hyalibasiconica">hyalibasiconica</tp:taxon-name-part></tp:taxon-name></italic> (<named-content xmlns:xlink="http://www.w3.org/1999/xlink" content-type="dwc:institutional_code" xlink:title="Mae Fah Luang University" xlink:href="https://scientific-collections.gbif.org/institution/d4edf85c-079d-4122-b2bd-86273ea78110" xlink:type="simple">MFLU</named-content> 25-0198, holotype). <bold>a</bold>. <italic><tp:taxon-name><tp:taxon-name-part taxon-name-part-type="genus" reg="Carex">Carex</tp:taxon-name-part></tp:taxon-name></italic> sp. host material; <bold>b</bold>. Black spherical cleistothecial ascoma on the host; <bold>c</bold>. Squashed mount of ascoma; <bold>d</bold>. Surface of peridium; <bold>e</bold>. Ascomatal hairs originating directly from peridium cells (arrowed); <bold>f–i</bold>. Asci with long curved pedicel (arrowed); <bold>j–m</bold>. Ascospores with hyaline basal cell (arrowed). Scale bars: 500 µm (<bold>b</bold>); 50 µm (<bold>c</bold>); 20 µm (<bold>d–m</bold>).</p></caption><graphic xmlns:xlink="http://www.w3.org/1999/xlink" xlink:href="mycokeys-129-345-g006.jpg" id="oo_1562953.jpg" position="float" orientation="portrait" xlink:type="simple"><uri content-type="original_file" xlink:type="simple">https://binary.pensoft.net/fig/1562953</uri></graphic></fig></tp:treatment-sec><tp:treatment-sec sec-type="Holotype"><title>Holotype.</title><p><named-content xmlns:xlink="http://www.w3.org/1999/xlink" content-type="dwc:institutional_code" xlink:title="Mae Fah Luang University" xlink:href="https://scientific-collections.gbif.org/institution/d4edf85c-079d-4122-b2bd-86273ea78110" xlink:type="simple">MFLU</named-content> 25-0198.</p></tp:treatment-sec><tp:treatment-sec sec-type="Description"><title>Description.</title><p><bold><italic>Saprobic</italic></bold> on dead and decaying leaf of a <italic><tp:taxon-name><tp:taxon-name-part taxon-name-part-type="genus" reg="Carex">Carex</tp:taxon-name-part></tp:taxon-name></italic> sp., appearing as black spherical globes loosely attached to the host tissue. <bold>Sexual morph: <italic>Ascomata</italic></bold> 300–450 μm (x̄ = 320 μm, n = 5) cleistothecial, gregarious in aggregation, scattered on the host, superficial on host surface, globose, black, smooth-walled, non-ostiolate, covered with hyaline to light brown flexuous ascomatal hairs. <bold><italic>Peridium</italic></bold> 15–20 μm wide (x̄ = 18 μm, n = 10), relatively thin, single–layer comprising black to light brown cells of <italic>textura angularis</italic> and <italic>textura intricata</italic>. <bold><italic>Paraphyses</italic></bold> not observed. <bold><italic>Asci</italic></bold> 90–150 × 20–28 μm (x̄ = 112 × 24 μm), 8-spored, unitunicate, highly evanescent, cylindrical to subcylindrical or clavate, long pedicellate with nonamyloid (J-) apices. <bold><italic>Ascospores</italic></bold> 24–30 × 12–14 μm (x̄ = 25.5 × 13.5 μm, n = 20), uniseriate or overlapping biseriate, upper cell, 17–22 × 11–14 μm (x̄ = 19.5 × 12.5 μm, n = 20), fusiform, narrowing towards apex, apiculate, ovoid to limoniform, hyaline when young, greenish-brown to dark brown at maturity, aseptate, smooth-walled; basal cell 5–7 × 4–6 μm (x̄ = 5.5 × 5.2 μm, n = 10), limoniform when young, conical when at maturity, deliquescing, pedicel-like, hyaline, originating at the base, narrowing to blunt base. <bold>Asexual morph</bold>: Undetermined.</p></tp:treatment-sec><tp:treatment-sec sec-type="Material examined"><title>Material examined.</title><p>Thailand • Prachuap Khiri Khan Province, Pran Buri District, Pranburi River, on decaying leaf of <italic><tp:taxon-name><tp:taxon-name-part taxon-name-part-type="genus" reg="Carex">Carex</tp:taxon-name-part></tp:taxon-name></italic> sp. (<italic><tp:taxon-name><tp:taxon-name-part taxon-name-part-type="family" reg="Cyperaceae">Cyperaceae</tp:taxon-name-part></tp:taxon-name></italic>), 25 August 2023, Tharindu Bhagya, TB125 (<named-content xmlns:xlink="http://www.w3.org/1999/xlink" content-type="dwc:institutional_code" xlink:title="Mae Fah Luang University" xlink:href="https://scientific-collections.gbif.org/institution/d4edf85c-079d-4122-b2bd-86273ea78110" xlink:type="simple">MFLU</named-content> 25-0198, holotype); ex-type living culture, <named-content xmlns:xlink="http://www.w3.org/1999/xlink" content-type="dwc:collectionCode" xlink:title="Mae Fah Luang University Culture Collection" xlink:href="https://scientific-collections.gbif.org/collection/d8cb6329-ba91-4e7d-b69c-67a60ba5ac1e" xlink:type="simple">MFLUCC</named-content> 25-0236; <italic>ibid</italic>., TB125B (<named-content xmlns:xlink="http://www.w3.org/1999/xlink" content-type="dwc:institutional_code" xlink:title="Mae Fah Luang University" xlink:href="https://scientific-collections.gbif.org/institution/d4edf85c-079d-4122-b2bd-86273ea78110" xlink:type="simple">MFLU</named-content> 25-0199, isotype).</p></tp:treatment-sec><tp:treatment-sec sec-type="GenBank numbers"><title>GenBank numbers.</title><p><named-content xmlns:xlink="http://www.w3.org/1999/xlink" content-type="dwc:institutional_code" xlink:title="Mae Fah Luang University" xlink:href="https://scientific-collections.gbif.org/institution/d4edf85c-079d-4122-b2bd-86273ea78110" xlink:type="simple">MFLU</named-content> 25-0198: ITS = <ext-link xmlns:xlink="http://www.w3.org/1999/xlink" xlink:href="PV764279" ext-link-type="gen" xlink:type="simple">PV764279</ext-link>, LSU = <ext-link xmlns:xlink="http://www.w3.org/1999/xlink" xlink:href="PV764280" ext-link-type="gen" xlink:type="simple">PV764280</ext-link>, <italic>rpb2</italic> = <ext-link xmlns:xlink="http://www.w3.org/1999/xlink" xlink:href="PV786267" ext-link-type="gen" xlink:type="simple">PV786267</ext-link>, <italic>tub2</italic> = <ext-link xmlns:xlink="http://www.w3.org/1999/xlink" xlink:href="PV799943" ext-link-type="gen" xlink:type="simple">PV799943</ext-link>; <named-content xmlns:xlink="http://www.w3.org/1999/xlink" content-type="dwc:institutional_code" xlink:title="Mae Fah Luang University" xlink:href="https://scientific-collections.gbif.org/institution/d4edf85c-079d-4122-b2bd-86273ea78110" xlink:type="simple">MFLU</named-content> 25-0199: ITS = <ext-link xmlns:xlink="http://www.w3.org/1999/xlink" xlink:href="PV764278" ext-link-type="gen" xlink:type="simple">PV764278</ext-link>, LSU = <ext-link xmlns:xlink="http://www.w3.org/1999/xlink" xlink:href="PV764281" ext-link-type="gen" xlink:type="simple">PV764281</ext-link>, <italic>rpb2</italic> = <ext-link xmlns:xlink="http://www.w3.org/1999/xlink" xlink:href="PV786268" ext-link-type="gen" xlink:type="simple">PV786268</ext-link>.</p></tp:treatment-sec><tp:treatment-sec sec-type="Notes"><title>Notes.</title><p><italic><tp:taxon-name><tp:taxon-name-part taxon-name-part-type="genus" reg="Pseudorhypophila">Pseudorhypophila</tp:taxon-name-part> <tp:taxon-name-part taxon-name-part-type="species" reg="hyalibasiconica">hyalibasiconica</tp:taxon-name-part></tp:taxon-name></italic> (<named-content xmlns:xlink="http://www.w3.org/1999/xlink" content-type="dwc:collectionCode" xlink:title="Mae Fah Luang University Culture Collection" xlink:href="https://scientific-collections.gbif.org/collection/d8cb6329-ba91-4e7d-b69c-67a60ba5ac1e" xlink:type="simple">MFLUCC</named-content> 25-0236) clustered with <italic><tp:taxon-name><tp:taxon-name-part taxon-name-part-type="genus" reg="Pseudorhypophila">Ps.</tp:taxon-name-part> <tp:taxon-name-part taxon-name-part-type="species" reg="formosana">formosana</tp:taxon-name-part></tp:taxon-name></italic> (NTUPPMCC 22-297) with 100% <abbrev xmlns:xlink="http://www.w3.org/1999/xlink" xlink:title="maximum likelihood" xlink:type="simple">ML</abbrev> and 1.00 BYPP statistical support (Fig. <xref ref-type="fig" rid="F3">3</xref>). The new isolate agrees with the general description of <italic><tp:taxon-name><tp:taxon-name-part taxon-name-part-type="genus" reg="Pseudorhypophila">Pseudorhypophila</tp:taxon-name-part></tp:taxon-name></italic> by possessing globose, subglobose ascomata with flexuous ascomatal hairs, unitunicate asci with inconspicuous apical rings and 2-celled ascospore with olivaceous brown to dark brown, ovoid to limoniform upper cells and hyaline, pale olivaceous smaller lower cell (Fig. <xref ref-type="fig" rid="F6">6</xref>; <xref ref-type="bibr" rid="B19">Harms et al. 2021</xref>). <italic><tp:taxon-name><tp:taxon-name-part taxon-name-part-type="genus" reg="Pseudorhypophila">Pseudorhypophila</tp:taxon-name-part> <tp:taxon-name-part taxon-name-part-type="species" reg="hyalibasiconica">hyalibasiconica</tp:taxon-name-part></tp:taxon-name></italic> (<named-content xmlns:xlink="http://www.w3.org/1999/xlink" content-type="dwc:collectionCode" xlink:title="Mae Fah Luang University Culture Collection" xlink:href="https://scientific-collections.gbif.org/collection/d8cb6329-ba91-4e7d-b69c-67a60ba5ac1e" xlink:type="simple">MFLUCC</named-content> 25-0236) is phylogenetically distinct from <italic><tp:taxon-name><tp:taxon-name-part taxon-name-part-type="genus" reg="Pseudorhypophila">Ps.</tp:taxon-name-part> <tp:taxon-name-part taxon-name-part-type="species" reg="formosana">formosana</tp:taxon-name-part></tp:taxon-name></italic> (NTUPPMCC 22-297) with 3.28% in ITS, 1.01% in LSU, 7.32% in <italic>tub2</italic> and 8.19% for the <italic>rpb2</italic> in base pairs including gaps. <italic><tp:taxon-name><tp:taxon-name-part taxon-name-part-type="genus" reg="Pseudorhypophila">Pseudorhypophila</tp:taxon-name-part> <tp:taxon-name-part taxon-name-part-type="species" reg="mangenotii">mangenotii</tp:taxon-name-part></tp:taxon-name></italic> differs from other species based on the presence of an ostiole to the ascomata, while <italic><tp:taxon-name><tp:taxon-name-part taxon-name-part-type="genus" reg="Pseudorhypophila">P.</tp:taxon-name-part> <tp:taxon-name-part taxon-name-part-type="species" reg="pilifera">pilifera</tp:taxon-name-part></tp:taxon-name></italic> and <italic><tp:taxon-name><tp:taxon-name-part taxon-name-part-type="genus" reg="Pseudorhypophila">P.</tp:taxon-name-part> <tp:taxon-name-part taxon-name-part-type="species" reg="marina">marina</tp:taxon-name-part></tp:taxon-name></italic> are distinguishable from each other based on the shape of the ascospores basal cell (<xref ref-type="bibr" rid="B19">Harms et al. 2021</xref>). <italic><tp:taxon-name><tp:taxon-name-part taxon-name-part-type="genus" reg="Pseudorhypophila">Pseudorhypophila</tp:taxon-name-part> <tp:taxon-name-part taxon-name-part-type="species" reg="hyalibasiconica">hyalibasiconica</tp:taxon-name-part></tp:taxon-name></italic> (<named-content xmlns:xlink="http://www.w3.org/1999/xlink" content-type="dwc:collectionCode" xlink:title="Mae Fah Luang University Culture Collection" xlink:href="https://scientific-collections.gbif.org/collection/d8cb6329-ba91-4e7d-b69c-67a60ba5ac1e" xlink:type="simple">MFLUCC</named-content> 25-0236) is distinguishable from closely related species, <italic><tp:taxon-name><tp:taxon-name-part taxon-name-part-type="genus" reg="Pseudorhypophila">Ps.</tp:taxon-name-part> <tp:taxon-name-part taxon-name-part-type="species" reg="formosana">formosana</tp:taxon-name-part></tp:taxon-name></italic> (NTUPPMCC 22-297), and <italic><tp:taxon-name><tp:taxon-name-part taxon-name-part-type="genus" reg="Pseudorhypophila">Ps.</tp:taxon-name-part> <tp:taxon-name-part taxon-name-part-type="species" reg="mangenotii">mangenotii</tp:taxon-name-part></tp:taxon-name></italic> (CBS 419.97) by possessing non-ostiolate, cleistothecial ascomata. It further distinguishes itself from <italic><tp:taxon-name><tp:taxon-name-part taxon-name-part-type="genus" reg="Pseudorhypophila">Ps.</tp:taxon-name-part> <tp:taxon-name-part taxon-name-part-type="species" reg="pilifera">pilifera</tp:taxon-name-part></tp:taxon-name></italic> (CBS 413.73) by ovoid to limoniform upper cells and conical lower cell at maturity. <italic><tp:taxon-name><tp:taxon-name-part taxon-name-part-type="genus" reg="Pseudorhypophila">Pseudorhypophila</tp:taxon-name-part></tp:taxon-name></italic> currently comprises five species, with this study introducing <italic><tp:taxon-name><tp:taxon-name-part taxon-name-part-type="genus" reg="Pseudorhypophila">Ps.</tp:taxon-name-part> <tp:taxon-name-part taxon-name-part-type="species" reg="hyalibasiconica">hyalibasiconica</tp:taxon-name-part></tp:taxon-name></italic> as the sixth species from Thailand (<xref ref-type="bibr" rid="B19">Harms et al. 2021</xref>; <xref ref-type="bibr" rid="B13">Cheng et al. 2025</xref>).</p></tp:treatment-sec><tp:treatment-sec><!--Section generated to contain objects referenced in tp:taxon-treatment.--><fig id="F3" position="float" orientation="portrait"><object-id xmlns:xlink="http://www.w3.org/1999/xlink" content-type="doi" xlink:type="simple">10.3897/mycokeys.129.163092.figure3</object-id><object-id xmlns:xlink="http://www.w3.org/1999/xlink" content-type="arpha" xlink:type="simple">2F5969AD-6691-53C6-8C03-8D55FE530652</object-id><label>Figure 3.</label><caption><p>The best maximum likelihood tree with a final likelihood value of -42314.4773 is presented. Phylogenetic tree represents for <italic><tp:taxon-name><tp:taxon-name-part taxon-name-part-type="genus" reg="Pseudorhypophila">Pseudorhypophila</tp:taxon-name-part> <tp:taxon-name-part taxon-name-part-type="species" reg="hyalibasiconica">hyalibasiconica</tp:taxon-name-part></tp:taxon-name></italic> and <italic><tp:taxon-name><tp:taxon-name-part taxon-name-part-type="genus" reg="Triangularia">Triangularia</tp:taxon-name-part> <tp:taxon-name-part taxon-name-part-type="species" reg="allahabadensis">allahabadensis</tp:taxon-name-part></tp:taxon-name></italic>. The phylogenetic tree constructed from maximum likelihood analysis based on the combined LSU, ITS, <italic>tub2</italic> and <italic>rpb2</italic> sequence 81 strains are included in the combined sequence analysis, which comprised 3578 characters with gaps (LSU = 1–1112, ITS = 1113–1826, <italic>tub2</italic> = 1827–2371, <italic>rpb2</italic> = 2371–3578). The tree topology of the maximum likelihood analysis is similar to the Bayesian analysis. The evolutionary model GTR+I+G is applied for all the genes. Bootstrap support values for <abbrev xmlns:xlink="http://www.w3.org/1999/xlink" xlink:title="maximum likelihood" xlink:type="simple">ML</abbrev> equal or greater than 75% and Bayesian posterior probabilities greater than 0.90 are given near nodes respectively. The tree is rooted with <italic><tp:taxon-name><tp:taxon-name-part taxon-name-part-type="genus" reg="Coniochaeta">Coniochaeta</tp:taxon-name-part> <tp:taxon-name-part taxon-name-part-type="species" reg="discoidea">discoidea</tp:taxon-name-part></tp:taxon-name></italic> (CBS 158.80 and SANK 12878).</p></caption><graphic xmlns:xlink="http://www.w3.org/1999/xlink" xlink:href="mycokeys-129-345-g003.jpg" id="oo_1562950.jpg" position="float" orientation="portrait" xlink:type="simple"><uri content-type="original_file" xlink:type="simple">https://binary.pensoft.net/fig/1562950</uri></graphic></fig></tp:treatment-sec><ref-list><ref id="B19"><mixed-citation xmlns:xlink="http://www.w3.org/1999/xlink" xlink:type="simple">Harms K, Milic A, Stchigel AM, Stadler M, Surup F, Marin-Felix Y (2021) Three new derivatives of Zopfinol from <italic><tp:taxon-name><tp:taxon-name-part taxon-name-part-type="genus">Pseudorhypophila</tp:taxon-name-part> <tp:taxon-name-part taxon-name-part-type="species">mangenotii</tp:taxon-name-part></tp:taxon-name></italic> gen. et comb. nov. Journal of Fungi 7: 181–199. [Basel, Switzerland] <ext-link xlink:href="10.3390/jof7030181" ext-link-type="doi" xlink:type="simple">https://doi.org/10.3390/jof7030181</ext-link></mixed-citation></ref><ref id="B13"><mixed-citation xmlns:xlink="http://www.w3.org/1999/xlink" xlink:type="simple">Cheng KW, Yang JI, Srimongkol P, Stadler M, Karnchanatat A, Ariyawansa HA (2025) Fungal frontiers in toxic terrain: Revealing culturable fungal communities in Taiwan’s serpentine paddy fields. IMA Fungus 16: e155308. <ext-link xlink:href="10.3897/imafungus.16.155308" ext-link-type="doi" xlink:type="simple">https://doi.org/10.3897/imafungus.16.155308</ext-link></mixed-citation></ref></ref-list></tp:taxon-treatment>
