# Supplementary material for: Taxonomic novelties and host associations of Sordariomycetes from wetland-dwelling Poales in Thailand
Source: MycoKeys. 2026 Mar 16;129:345–70. doi: 10.3897/mycokeys.129.163092 (PMC13010169; doi:10.3897/mycokeys.129.163092)
Supplement: XML Treatment for Triangularia allahabadensis [file mycokeys.129.163092-treatment8.xml]

<!DOCTYPE tp:taxon-treatment
  PUBLIC "-//TaxonX//DTD Taxonomic Treatment Publishing DTD v0 20100105//EN" "tax-treatment-NSO.dtd">
<tp:taxon-treatment xmlns:tp="http://www.plazi.org/taxpub"><tp:treatment-meta><kwd-group><label>Taxon classification</label><kwd>
                  <named-content content-type="kingdom">Fungi</named-content>
                </kwd><kwd>
                  <named-content content-type="family">Naviculisporaceae</named-content>
                </kwd></kwd-group><mixed-citation publication-type="journal"><person-group><name><surname>Bhagya</surname><given-names>Amuhenage T.</given-names></name><name><surname>Phukhamsakda</surname><given-names>Chayanard</given-names></name><name><surname>Kakumyan</surname><given-names>Pattana</given-names></name><name><surname>Bahkali</surname><given-names>Ali H.</given-names></name><name><surname>Jones</surname><given-names>E. B. Gareth</given-names></name><name><surname>Hyde</surname><given-names>Kevin D.</given-names></name></person-group><article-title>Taxonomic novelties and host associations of <italic><tp:taxon-name><tp:taxon-name-part taxon-name-part-type="class" reg="Sordariomycetes">Sordariomycetes</tp:taxon-name-part></tp:taxon-name></italic> from wetland-dwelling <italic><tp:taxon-name><tp:taxon-name-part taxon-name-part-type="order" reg="Poales">Poales</tp:taxon-name-part></tp:taxon-name></italic> in Thailand</article-title><source>MycoKeys</source><day>16</day><month>03</month><year>2026</year><volume>129</volume><fpage>345</fpage><lpage>370</lpage><pub-id pub-id-type="doi">10.3897/mycokeys.129.163092</pub-id></mixed-citation></tp:treatment-meta><tp:nomenclature><tp:taxon-name><object-id xmlns:xlink="http://www.w3.org/1999/xlink" content-type="arpha" xlink:type="simple">6B7CA2FF-AE8A-5A20-AA3E-310C07B433C4</object-id>
                        		<tp:taxon-name-part taxon-name-part-type="genus" reg="Triangularia">Triangularia</tp:taxon-name-part> <tp:taxon-name-part taxon-name-part-type="species" reg="allahabadensis">allahabadensis</tp:taxon-name-part>
                        	
                        		<object-id xmlns:xlink="http://www.w3.org/1999/xlink" xlink:type="simple">Index Fungorum: IF829884</object-id>
                        		<object-id xmlns:xlink="http://www.w3.org/1999/xlink" xlink:type="simple">Facesoffungi Number: FoF17787</object-id>
                        	</tp:taxon-name><tp:taxon-authority>(M.P. Srivast., Tandon, Bhargava &amp; A.K. Ghosh) X. Wei Wang &amp; Houbraken</tp:taxon-authority><xref ref-type="fig" rid="F7">Fig. 7</xref></tp:nomenclature><tp:treatment-sec sec-type="Description"><title>Description.</title><p><bold><italic>Saprobic</italic></bold> on dead and decaying leaf of a <italic><tp:taxon-name><tp:taxon-name-part taxon-name-part-type="genus" reg="Carex">Carex</tp:taxon-name-part></tp:taxon-name></italic> sp., appearing as black spherical globes loosely attached to the host tissue. <bold>Sexual morph: <italic>Ascomata</italic></bold> 380–520 × 360–570 μm (x̄ = 410 × 440 μm, n = 5) scattered on the host, superficial, perithecial, subglobose or ampulliform, carbonaceous, papillated, black, smooth-walled, with short ostiole, covered with hyaline to light brown ascomatal hairs. <bold><italic>Peridium</italic></bold> carbonaceous, black to greenish-brown cells of <italic>textura angularis</italic>. <bold><italic>Paraphyses</italic></bold> 120–180 × 2–4 μm (x̄ = 142 × 2.5 μm) smooth-walled, hyphae-like and septate. <bold><italic>Asci</italic></bold> 90–160 × 15–22 μm (x̄ = 135 × 19 μm), 8-spored, fasciculate, unitunicate, evanescent, cylindrical to subcylindrical or clavate, short pedicellate with a nonamyloid apex. <bold><italic>Ascospores</italic></bold> upper cell, 24–32 × 8–12 μm (x̄ = 28.5 × 9.5 μm, n = 20), fusiform or semi-spheroid, narrowing towards the apices, apiculate, hyaline when young, greenish-brown to dark brown at maturity, aseptate, coarse at maturity; immature spores process a basal cell that is evanescent and disappears at spore maturity; basal cell 9–16 × 2–4 μm (x̄ = 13.2 × 3.5 μm, n = 10), semi-curricular, pedicel-like, hyaline, originating at the base, narrowing to the pointed base. <bold>Asexual morph</bold>: Undetermined.</p><fig id="F7" position="float" orientation="portrait"><object-id xmlns:xlink="http://www.w3.org/1999/xlink" content-type="doi" xlink:type="simple">10.3897/mycokeys.129.163092.figure7</object-id><object-id xmlns:xlink="http://www.w3.org/1999/xlink" content-type="arpha" xlink:type="simple">6A227BD3-88D1-5984-AD21-814A38C688AB</object-id><label>Figure 7.</label><caption><p><italic><tp:taxon-name><tp:taxon-name-part taxon-name-part-type="genus" reg="Triangularia">Triangularia</tp:taxon-name-part> <tp:taxon-name-part taxon-name-part-type="species" reg="allahabadensis">allahabadensis</tp:taxon-name-part></tp:taxon-name></italic> (<named-content xmlns:xlink="http://www.w3.org/1999/xlink" content-type="dwc:institutional_code" xlink:title="Mae Fah Luang University" xlink:href="https://scientific-collections.gbif.org/institution/d4edf85c-079d-4122-b2bd-86273ea78110" xlink:type="simple">MFLU</named-content> 25-0200). <bold>a</bold>. <italic><tp:taxon-name><tp:taxon-name-part taxon-name-part-type="genus" reg="Carex">Carex</tp:taxon-name-part></tp:taxon-name></italic> sp. host material; <bold>b, c</bold>. Black ascoma on the host; <bold>d</bold>. Squashed mount of ascoma; <bold>e</bold>. Hyphae-like paraphyses; <bold>f–j</bold>. Immature and mature asci; <bold>j–m</bold>. Ascospores with hyaline base cell disappearing at spore maturity (arrowed). Scale bars: 500 µm (<bold>b</bold>); 250 µm (<bold>c</bold>); 50 µm (<bold>d</bold>); 20 µm (<bold>e–j</bold>); 10 µm (<bold>k–o</bold>).</p></caption><graphic xmlns:xlink="http://www.w3.org/1999/xlink" xlink:href="mycokeys-129-345-g007.jpg" id="oo_1562954.jpg" position="float" orientation="portrait" xlink:type="simple"><uri content-type="original_file" xlink:type="simple">https://binary.pensoft.net/fig/1562954</uri></graphic></fig></tp:treatment-sec><tp:treatment-sec sec-type="Material examined"><title>Material examined.</title><p>Thailand • Prachuap Khiri Khan Province, Pran Buri District, Pranburi River, on decaying leaf of <italic><tp:taxon-name><tp:taxon-name-part taxon-name-part-type="genus" reg="Carex">Carex</tp:taxon-name-part></tp:taxon-name></italic> sp., (<italic><tp:taxon-name><tp:taxon-name-part taxon-name-part-type="family" reg="Cyperaceae">Cyperaceae</tp:taxon-name-part></tp:taxon-name></italic>), 25 August 2023, Tharindu Bhagya, TB127 (<named-content xmlns:xlink="http://www.w3.org/1999/xlink" content-type="dwc:institutional_code" xlink:title="Mae Fah Luang University" xlink:href="https://scientific-collections.gbif.org/institution/d4edf85c-079d-4122-b2bd-86273ea78110" xlink:type="simple">MFLU</named-content> 25-0200).</p></tp:treatment-sec><tp:treatment-sec sec-type="GenBank numbers"><title>GenBank numbers.</title><p>ITS = <ext-link xmlns:xlink="http://www.w3.org/1999/xlink" xlink:href="PV759786" ext-link-type="gen" xlink:type="simple">PV759786</ext-link>, LSU = <ext-link xmlns:xlink="http://www.w3.org/1999/xlink" xlink:href="PV759787" ext-link-type="gen" xlink:type="simple">PV759787</ext-link>, <italic>rpb2</italic> = <ext-link xmlns:xlink="http://www.w3.org/1999/xlink" xlink:href="PV779203" ext-link-type="gen" xlink:type="simple">PV779203</ext-link>, <italic>tub2</italic> = <ext-link xmlns:xlink="http://www.w3.org/1999/xlink" xlink:href="PV786266" ext-link-type="gen" xlink:type="simple">PV786266</ext-link>.</p></tp:treatment-sec><tp:treatment-sec sec-type="Note"><title>Note.</title><p>Our isolate <named-content xmlns:xlink="http://www.w3.org/1999/xlink" content-type="dwc:institutional_code" xlink:title="Mae Fah Luang University" xlink:href="https://scientific-collections.gbif.org/institution/d4edf85c-079d-4122-b2bd-86273ea78110" xlink:type="simple">MFLU</named-content> 25-0200, clustered basal to <italic><tp:taxon-name><tp:taxon-name-part taxon-name-part-type="genus" reg="Triangularia">Triangularia</tp:taxon-name-part> <tp:taxon-name-part taxon-name-part-type="species" reg="allahabadensis">allahabadensis</tp:taxon-name-part></tp:taxon-name></italic> CBS 724.68 with 100% <abbrev xmlns:xlink="http://www.w3.org/1999/xlink" xlink:title="maximum likelihood" xlink:type="simple">ML</abbrev> and 1.00 BYPP bootstrap support (Fig. <xref ref-type="fig" rid="F3">3</xref>). <named-content xmlns:xlink="http://www.w3.org/1999/xlink" content-type="dwc:institutional_code" xlink:title="Mae Fah Luang University" xlink:href="https://scientific-collections.gbif.org/institution/d4edf85c-079d-4122-b2bd-86273ea78110" xlink:type="simple">MFLU</named-content> 25-0200 has general morphological characters of <italic><tp:taxon-name><tp:taxon-name-part taxon-name-part-type="genus" reg="Triangularia">Triangularia</tp:taxon-name-part></tp:taxon-name></italic> in producing ostiolate and ovoid, obpyriform to ampulliform, globose ascomata, cylindrical to elongated or clavate asci, septate ascospores with larger pigmented, conical or triangular upper cell and triangular to hemispherical, paler lower cell (<xref ref-type="bibr" rid="B48">Wang et al. 2019</xref>; <xref ref-type="bibr" rid="B33">Marin-Felix et al. 2020</xref>). The new isolate collected from <italic><tp:taxon-name><tp:taxon-name-part taxon-name-part-type="genus" reg="Carex">Carex</tp:taxon-name-part></tp:taxon-name></italic> species, shares significant morphological similarities with the sister taxon, <italic><tp:taxon-name><tp:taxon-name-part taxon-name-part-type="genus" reg="Triangularia">T.</tp:taxon-name-part> <tp:taxon-name-part taxon-name-part-type="species" reg="allahabadensis">allahabadensis</tp:taxon-name-part></tp:taxon-name></italic> (CBS 724.68) in having fasciculate, cylindrical, subcylindrical or clavate asci that lack a conspicuous apical ring, and fusiform, dark to greenish-brown ascospores with evanescent smaller basal cells (Fig. <xref ref-type="fig" rid="F7">7</xref>; <xref ref-type="bibr" rid="B48">Wang et al. 2019</xref>; <xref ref-type="bibr" rid="B33">Marin-Felix et al. 2020</xref>). Considering available morphological and phylogenetic evidence we recognise <named-content xmlns:xlink="http://www.w3.org/1999/xlink" content-type="dwc:institutional_code" xlink:title="Mae Fah Luang University" xlink:href="https://scientific-collections.gbif.org/institution/d4edf85c-079d-4122-b2bd-86273ea78110" xlink:type="simple">MFLU</named-content> 25-0200 as a new strain of <italic><tp:taxon-name><tp:taxon-name-part taxon-name-part-type="genus" reg="Triangularia">Triangularia</tp:taxon-name-part> <tp:taxon-name-part taxon-name-part-type="species" reg="allahabadensis">allahabadensis</tp:taxon-name-part></tp:taxon-name></italic>. Therefore, we document the first report of <italic><tp:taxon-name><tp:taxon-name-part taxon-name-part-type="genus" reg="Triangularia">T.</tp:taxon-name-part> <tp:taxon-name-part taxon-name-part-type="species" reg="allahabadensis">allahabadensis</tp:taxon-name-part></tp:taxon-name></italic> from <italic><tp:taxon-name><tp:taxon-name-part taxon-name-part-type="genus" reg="Carex">Carex</tp:taxon-name-part></tp:taxon-name></italic> species collected in Thailand.</p></tp:treatment-sec><tp:treatment-sec><!--Section generated to contain objects referenced in tp:taxon-treatment.--><fig id="F3" position="float" orientation="portrait"><object-id xmlns:xlink="http://www.w3.org/1999/xlink" content-type="doi" xlink:type="simple">10.3897/mycokeys.129.163092.figure3</object-id><object-id xmlns:xlink="http://www.w3.org/1999/xlink" content-type="arpha" xlink:type="simple">2F5969AD-6691-53C6-8C03-8D55FE530652</object-id><label>Figure 3.</label><caption><p>The best maximum likelihood tree with a final likelihood value of -42314.4773 is presented. Phylogenetic tree represents for <italic><tp:taxon-name><tp:taxon-name-part taxon-name-part-type="genus" reg="Pseudorhypophila">Pseudorhypophila</tp:taxon-name-part> <tp:taxon-name-part taxon-name-part-type="species" reg="hyalibasiconica">hyalibasiconica</tp:taxon-name-part></tp:taxon-name></italic> and <italic><tp:taxon-name><tp:taxon-name-part taxon-name-part-type="genus" reg="Triangularia">Triangularia</tp:taxon-name-part> <tp:taxon-name-part taxon-name-part-type="species" reg="allahabadensis">allahabadensis</tp:taxon-name-part></tp:taxon-name></italic>. The phylogenetic tree constructed from maximum likelihood analysis based on the combined LSU, ITS, <italic>tub2</italic> and <italic>rpb2</italic> sequence 81 strains are included in the combined sequence analysis, which comprised 3578 characters with gaps (LSU = 1–1112, ITS = 1113–1826, <italic>tub2</italic> = 1827–2371, <italic>rpb2</italic> = 2371–3578). The tree topology of the maximum likelihood analysis is similar to the Bayesian analysis. The evolutionary model GTR+I+G is applied for all the genes. Bootstrap support values for <abbrev xmlns:xlink="http://www.w3.org/1999/xlink" xlink:title="maximum likelihood" xlink:type="simple">ML</abbrev> equal or greater than 75% and Bayesian posterior probabilities greater than 0.90 are given near nodes respectively. The tree is rooted with <italic><tp:taxon-name><tp:taxon-name-part taxon-name-part-type="genus" reg="Coniochaeta">Coniochaeta</tp:taxon-name-part> <tp:taxon-name-part taxon-name-part-type="species" reg="discoidea">discoidea</tp:taxon-name-part></tp:taxon-name></italic> (CBS 158.80 and SANK 12878).</p></caption><graphic xmlns:xlink="http://www.w3.org/1999/xlink" xlink:href="mycokeys-129-345-g003.jpg" id="oo_1562950.jpg" position="float" orientation="portrait" xlink:type="simple"><uri content-type="original_file" xlink:type="simple">https://binary.pensoft.net/fig/1562950</uri></graphic></fig></tp:treatment-sec><ref-list><ref id="B48"><mixed-citation xmlns:xlink="http://www.w3.org/1999/xlink" xlink:type="simple">Wang XW, Bai FY, Bensch K, Meijer M, Sun BD, Han YF, Crous PW, Samson RA, Yang FY, Houbraken J (2019) Phylogenetic re-evaluation of <italic><tp:taxon-name><tp:taxon-name-part taxon-name-part-type="genus">Thielavia</tp:taxon-name-part></tp:taxon-name></italic> with the introduction of a new family <italic><tp:taxon-name><tp:taxon-name-part taxon-name-part-type="family">Podosporaceae</tp:taxon-name-part></tp:taxon-name></italic>. Studies in Mycology 93: 155–252. <ext-link xlink:href="10.1016/j.simyco.2019.08.002" ext-link-type="doi" xlink:type="simple">https://doi.org/10.1016/j.simyco.2019.08.002</ext-link></mixed-citation></ref><ref id="B33"><mixed-citation xmlns:xlink="http://www.w3.org/1999/xlink" xlink:type="simple">Marin-Felix Y, Miller AN, Cano-Lira JF, Guarro J, García D, Stadler M, Huhndorf SM, Stchigel AM (2020) Re-evaluation of the order <italic><tp:taxon-name><tp:taxon-name-part taxon-name-part-type="order">Sordariales</tp:taxon-name-part></tp:taxon-name></italic>: Delimitation of <italic><tp:taxon-name><tp:taxon-name-part taxon-name-part-type="family">Lasiosphaeriaceae</tp:taxon-name-part></tp:taxon-name></italic> s. str., and introduction of the new families <italic><tp:taxon-name><tp:taxon-name-part taxon-name-part-type="family">Diplogelasinosporaceae</tp:taxon-name-part></tp:taxon-name></italic>, <italic><tp:taxon-name><tp:taxon-name-part taxon-name-part-type="family">Naviculisporaceae</tp:taxon-name-part></tp:taxon-name></italic>, and <italic><tp:taxon-name><tp:taxon-name-part taxon-name-part-type="family">Schizotheciaceae</tp:taxon-name-part></tp:taxon-name></italic>. Microorganisms 8: 1430. <ext-link xlink:href="10.3390/microorganisms8091430" ext-link-type="doi" xlink:type="simple">https://doi.org/10.3390/microorganisms8091430</ext-link></mixed-citation></ref></ref-list></tp:taxon-treatment>
